# Supplementary material for: A sensory memory to preserve visual representations across eye movements
Source: Nat Commun. 2021 Nov 8;12:6449. doi: 10.1038/s41467-021-26756-0 (PMC8575989; doi:10.1038/s41467-021-26756-0)
Supplement: Supplementary file 3 — Source Data [file 41467_2021_26756_MOESM3_ESM.xlsx]

## Sheet: Fig4c
peisaccadic_FR_MT(sp/s)	fixation_FR_MT(sp/s)	peisaccadic_FR_V4(sp/s)	fixation_FR_V4(sp/s)
92.1659	13.5507	54.9582	78.0408
12.0968	11.7641	50.1792	73.3985
22.8495	13.8408	17.2811	20.1425
26.8817	34.2176	43.5484	6.61181
29.5699	58.2396	47.4383	15.5801
10.7527	12.6509	21.8894	12.3542
12.0968	19.6522	37.6344	29.5311
4.60829	9.31792	24.1935	19.1173
30.7918	4.0022	129.981	104.361
2.8463	16.5664	104.839	104.654
8.96057	20.3224	27.2177	12.1836
16.129	37.9263	39.3145	15.7622
13.4409	76.5932	20.9677	11.2132
19.7133	8.28854	7.44417	22.8367
37.9507	56.138	33.0645	21.2417
30.7918	67.6258	38.7097	20.4838
16.129	23.4371	20.5279	17.9495
57.1848	84.1601	20.9677	21.0619
42.3387	25.4	19.3548	21.7515
22.1774	24.9443	40.3226	43.4296
92.7419	41.0292	80.6452	18.8225
6.91244	3.3842	120.968	35.6393
4.60829	3.24305	69.1244	83.1668
25.3456	30.3658	64.5161	93.7488
12.0968	7.78406	12.6728	17.3597
16.129	23.9035	29.8387	26.7834
20.5279	23.3162	38.7097	18.2292
13.8249	10.7659	7.68049	8.52272
8.79765	12.9527	34.8048	20.978
18.8172	19.3037	23.0415	18.1445
12.0968	8.43657	89.6774	64.0181
27.6498	21.3462	76.6129	71.6122
18.2796	12.6884	9.21659	8.54895
12.0968	12.7278	23.8429	19.0142
18.6757	13.5624	47.1464	42.663
14.7265	20.2833	78.341	43.5878
25.8065	22.9727	65.2842	64.8573
45.9677	34.8839	58.8235	45.1946
1.79211	9.70863	100.806	32.0299
23.3871	30.7956	58.2437	26.4201
32.2581	44.4801	69.5565	29.3286
16.129	10.4293	77.0609	26.9527
22.5806	21.1112	14.1129	10.4626
86.0215	61.8989	22.3325	39.4927
10.7527	8.84035	16.129	34.6473
11.6796	39.2079	15.3226	62.0134
10.1868	21.0655	50.4032	27.1394
46.4516	33.7418	137.097	96.4576
13.2488	19.9148	16.129	24.854
45.1613	36.933	12.5448	13.1194
33.4988	32.9857	6.91244	9.81601
24.9267	29.3299	15.0538	10.8075
80.6452	23.8095	52.7859	56.6409
19.3548	5.33868	36.6569	8.2107
16.129	17.1637	4.60829	3.36483
1.34409	8.22901	39.5894	14.8994
115.75	31.1486	56.101	26.3269
14.977	13.5726	29.5699	12.1176
55.0612	99.1735	55.2995	24.3899
13.4409	14.8142	4.83871	5.47421
25.8065	32.5755	4.03226	4.96796
73.0051	72.4232	20.7373	16.9607
61.4439	33.521	15.1803	23.7071
4.83871	37.2631	26.0546	14.2787
15.4278	30.747	18.5185	47.8677
30.3605	21.7566	16.9355	7.54138
32.2581	14.8433	43.0108	10.0927
88.7097	87.8631	13.5823	8.85139
11.2903	7.32742	42.5627	14.7624
85.044	70.7764	61.0098	13.3354
21.5054	11.2554	39.5894	14.193
71.4286	48.4331	60.3345	25.3337
37.3514	32.8629	32.2581	14.9987
82.3733	48.0791	10.4839	15.1391
69.2951	40.873	62.0723	36.1652
16.129	19.0295	10.7527	31.4131
24.1935	9.36526	30.5895	9.05352
44.9915	25.4335	8.06452	9.44447
24.8139	18.5209	0	16.3263
23.7192	17.0415	16.129	11.9638
28.6738	23.8093	34.0502	31.4092
19.9241	8.46756	14.8883	8.29265
29.9539	16.4443	86.0215	23.6322
28.8018	15.9491	4.03226	15.2086
7.71388	14.1554	17.7419	11.499
6.2724	24.9909	21.0918	5.24764
15.0538	37.6983	13.324	10.1559
17.3697	14.0594	26.8817	21.7506
2.01613	16.9668	16.129	15.6238
4.48029	12.6199	22.5806	12.6596
36.2903	26.3758	20.6653	15.8701
30.1543	36.625	0	23.7601
8.96057	21.7307	21.8894	26.8073
25.8065	23.8803	24.5776	14.3637
122.208	98.8772	43.7788	27.0162
23.5732	23.9825	66.4712	46.8764
58.4677	30.3783	33.7942	23.048
56.4516	45.2018	41.0557	31.6761
36.7384	41.2506	116.813	95.5709
51.168	44.816	70.5645	17.7453
31.106	53.4041	92.5926	23.4295
99.3209	69.632	86.7631	119.501
32.2581	19.4177	96.2854	92.7351
11.7866	15.0587	22.3725	55.9613
38.376	16.8959	68.9655	47.7927
13.7097	15.5328	2.68817	12.457
26.5655	20.2994	62.8183	36.5674
38.376	83.317	68.1818	28.8962
19.2012	7.40377	49.236	28.9079
38.9321	24.1386	38.2003	24.8668
10.0806	10.851	104.839	30.3972
12.4069	12.5616	58.0645	40.7964
15.0884	12.4066	88.7097	44.3452
48.3871	51.43	61.828	16.1841
36.8664	47.2755	74.5968	43.0127
23.0415	37.6027	32.2581	26.5983
26.5349	42.5687	55.1075	24.0542
14.1129	19.2426	26.2097	29.1416
32.2581	7.30641	23.9334	23.0213
1.89753	8.62148	49.1935	29.7496
31.106	47.5127	66.2442	22.3565
33.1541	51.4582	67.4487	37.1416
19.1532	16.7533	30.1075	43.7908
31.7204	32.9996	20.4715	40.7127
22.1774	15.1941	27.6498	47.5319
11.7302	12.2245	17.2811	24.9239
104.335	46.0468	25.9857	24.388
39.8185	33.001	17.7419	7.33261
32.2581	27.5928	19.1532	16.7804
46.0829	10.7921	29.7767	15.8973
47.3118	32.2317	63.6672	20.5624
4.03226	18.2981	14.5161	5.96591
25.5376	45.7565	25.4669	29.4977
48.3871	35.4452	27.1647	41.7335
36.6569	13.8498	29.0323	51.3955
59.3842	54.6388	48.3871	57.233
27.8592	31.0751	66.129	54.8658
22.7273	22.1271	91.9355	108.914
23.8095	12.7305	2.48139	21.4548
79.1091	50.6611	20.4301	13.5368
76.8049	48.6491	57.725	43.2487
69.1244	60.5446	26.8817	4.89355
72.9647	40.9427	31.5568	31.2498
29.9539	21.9229	72.9313	13.6981
112.903	69.8079	10.1868	9.22966
3.45622	11.7495	29.7114	14.9382
72.5806	35.6033	47.654	36.7204
13.2827	11.0173	24.1935	39.9649
43.5484	43.4356	90.4628	116.065
46.7742	26.6641	102.384	106.108
7.64007	7.56132	36.5025	23.4857
16.129	19.6382	125.161	82.5033
61.2903	60.8149	104.516	97.8866
14.1129	7.6641	67.7419	37.287
31.362	52.2439	120.645	51.7231
27.5142	24.5345	135.006	92.613
73.8213	31.4559	26.6749	34.0255
28.536	26.6918	8.5389	14.2439
44.665	23.1313	89.6774	35.1695
24.1935	21.4364	57.1237	15.119
43.4243	32.0974	23.4604	15.2665
33.4988	20.8437	24.1935	23.2706
34.1191	37.3657	29.5699	44.4328
29.7767	45.084	18.1452	41.3307
16.129	18.1069	39.7849	14.654
67.3212	52.3201	62.5	23.3273
6.04839	10.1361	77.1388	22.4329
7.16846	20.9043	112.903	57.0627
10.0806	17.339	67.4487	58.2487
16.129	20.6339	57.1237	50.5118
8.96057	8.82411	32.9301	28.831
8.06452	11.2499	54.5315	18.5797
39.1705	33.9531	15.5087	33.29
19.3548	14.3332	43.2551	36.3823
8.06452	10.6322	38.3065	22.3454
24.1935	35.7144	26.1137	18.6814
72.9313	42.7317	8.06452	22.2847
35.1044	50.6686	78.9171	37.3058
29.6774	47.3127	60.3086	45.9722
4.96278	12.1959	45.5408	31.7774
1.79211	10.8819	29.7767	8.94159
14.1129	10.0317	110.422	18.8673
20.9677	27.564	12.0968	8.23163
22.3325	28.1798	33.9862	15.2677
41.0557	25.9217	16.129	8.76366
20.5784	24.2201	24.1935	36.1148
29.7767	29.0493	51.374	27.5428
29.0323	36.1657	27.2953	10.7748
23.2975	28.9381	21.7122	27.1896
20.7373	30.561	67.9724	27.8209
14.5161	16.5928	21.5054	10.8345
11.5207	11.5571	87.0968	78.5978
26.8817	21.8913	45.1613	30.8206
38.3065	30.936	59.1398	32.4724
18.2796	17.2101	64.5161	43.555
19.5246	9.15974	11.828	14.9247
18.6104	12.6924	10.7527	26.1792
40.9429	46.515	18.5484	10.5741
13.6476	13.1574	28.2258	39.4769
21.9941	24.9888	42.3387	51.3875
29.2339	4.97076	34.2742	14.6241
29.3255	9.89302	12.0968	16.6758
13.2827	57.8328	23.2258	29.4716
21.2903	41.0245	51.6129	33.7608
102.151	72.0933	52.2581	73.9735
115.054	74.1089	36.9624	40.9012
134.409	60.7935	45.1613	51.0691
83.871	73.2257	48.3871	52.5277
95.6989	91.5025	37.8412	60.4415
106.452	100.071	12.0968	11.9985
53.7634	33.1992	36.2903	35.5089
63.4409	37.8615	54.2522	71.1212
131.183	116.492	111.751	71.4829
115.054	117.567	7.16846	4.46749
108.602	107.702	7.33138	10.6485
119.355	99.8312	2.30415	18.9291
90.3226	106.044	36.0531	20.8465
79.5699	91.2479	54.0797	45.2645
35.4839	49.8794	27.7419	10.9037
44.086	42.5398	108.159	84.115
59.1398	59.0832	71.1575	34.2143
48.3871	62.1494	11.5207	11.821
25.3456	31.9987	26.393	31.7104
23.6559	36.2137	18.4332	18.3316
61.2903	81.6691	26.5655	13.4848
44.0447	63.1729	77.0609	51.1387
73.7327	28.6067	16.129	20.5492
55.0612	32.8336	25.4342	24.1869
85.2535	40.9319	5.37634	10.2204
68.4093	47.8677	24.1935	11.2772
84.1014	53.3831	98.5663	107.143
81.2013	67.7961	156.682	108.232
78.341	75.2431	57.3477	80.1759
94.5495	71.7668	72.043	84.2337
100.23	87.2746	78.853	99.4916
96.218	95.6493	89.0937	104.781
59.9078	79.4379	159.498	129.45
71.1902	64.5584	128.264	132.525
97.9263	104.161	68.1818	84.8342
119.021	107.029	78.4946	100.84
80.6452	74.0062	25.6167	29.8156
73.9711	67.1019	47.5382	53.8331
66.8203	58.1354	37.0019	63.7092
52.8365	62.5415	66.2139	74.3553
77.1889	64.2687	78.7476	75.3528
38.9321	66.8148	95.9253	68.194
89.8618	116.32	76.8501	96.1515
107.898	103.297	148.557	113.359
39.1705	30.8568	46.4896	57.3196
33.2986	29.5354	71.6846	50.8594
54.1475	35.7865	35.1044	42.1051
40.6213	42.8109	56.8761	42.0091
55.4435	42.6679	26.5655	37.0759
75.2688	47.1804	38.2003	35.0635
14.977	22.4977	111.006	50.0502
33.8189	23.4522	48.3871	54.3061
65.9824	55.667	25.9857	34.0802
34.2742	59.6533	9.85663	33.6078
101.173	54.5238	76.8501	28.7945
63.172	64.8825	83.1919	30.3585
68.915	62.054	46.4896	19.1606
55.1075	57.3409	20.6093	34.1649
120.235	69.4823	21.1694	19.1796
80.6452	79.054	14.6628	25.8354
45.1613	29.5728	54.0323	60.5206
43.3815	30.0812	78.1638	81.0211
31.49	12.9509	106.7	123.229
28.6738	10.7739	48.3871	12.1486
37.8412	18.438	66.9355	73.1453
36.0983	19.8512	116.935	62.5181
91.3978	67.8296	75	40.2539
103.687	65.6001	26.2097	19.2974
34.9462	44.5765	8.06452	11.1061
36.6569	44.6248	20.3106	15.9645
64.5161	50.9922	20.1613	22.4331
69.6481	58.9833	16.129	14.97
29.5699	24.1526	49.6278	44.5281
41.7457	28.6495	77.2496	41.2689
61.2903	44.831	53.9702	40.561
57.2581	49.5372	29.7114	20.6247
71.2366	53.4248	18.8172	13.0888
62.9032	52.7673	41.9355	49.9786
71.2366	60.5507	80.6452	52.0552
107.18	62.8454	21.5054	17.8183
67.2043	51.6051	36.2903	16.2833
71.1575	53.9215	38.4615	56.7875
51.0753	53.9697	8.06452	17.6321
66.4137	48.9209	49.4624	39.5731
87.9765	86.9041	32.2581	48.0657
106.262	89.7001	13.6476	3.56904
45.9677	16.3381	12.0968	5.50728
28.7518	13.5098
27.957	23.7457
38.2003	23.9284
66.9355	80.9721
98.1767	75.2452
73.3871	92.5976
76.6129	87.2887
89.0603	87.4993
61.828	80.2701
77.7989	61.1709
25.8065	50.9041
20.3735	55.7097
25.8065	31.0956
24.1935	34.1051
56.4516	66.4651
75.7363	65.5793
66.129	50.2108
63.8149	59.2303
59.6774	69.552
70.8275	77.3246
101.075	79.9127
86.4055	73.1103
87.469	75.8131
73.8213	55.694
44.8029	63.4107
72.8793	80.5344
51.8934	45.004
77.4194	49.4203
61.2903	52.8054
89.2473	72.6026
22.9202	22.8027
57.1237	32.7854
40.3226	37.7377
83.871	93.584
58.0645	65.8354
99.4624	115.308
102.823	99.1296
104.839	89.8079
99.4624	77.4461
77.2849	85.4967
104.167	103.527

## Sheet: Fig4d
PMI_MT_RF	PMI_MT_control	PMI_V4_RF	PMI_V4_control
0.743641	0.135794	-0.173555	0.0220823
0.0139403	0.0407098	-0.187892	0.093186
0.245533	0.26057	-0.0764604	0.159868
-0.120064	-0.161815	0.736372	0.115755
-0.326499	0.0250016	0.505538	-0.0272233
-0.0811078	-0.516331	0.278451	0.234698
-0.237973	-0.234254	0.120648	-0.0870952
-0.338184	0.0876391	0.117204	0.577554
0.769949	0.617868	0.109327	-0.330182
-0.706759	-0.531404	0.000882627	-0.110816
-0.388	-0.310358	0.381565	0.0114658
-0.40324	-0.330511	0.427628	-0.0336447
-0.701427	-0.558891	0.303114	0.117262
0.407999	0.223856	-0.508325	0.203122
-0.1933	-0.00351189	0.217706	-0.095353
-0.374262	-0.652907	0.307903	-0.064135
-0.184705	0.0149562	0.0670101	0.124769
-0.190848	-0.137414	-0.00223984	0.0434232
0.25006	0.0699335	-0.0583048	-0.289046
-0.0587184	-0.139286	-0.0370983	0.327594
0.386577	0.392715	0.621535	0.395344
0.342659	0.0242616	0.544857	0.376303
0.173887	-0.303977	-0.0922077	-0.0632709
-0.0901111	-0.0614339	-0.184707	0.300329
0.216928	-0.186109	-0.156061	-0.0849496
-0.194205	0.300571	0.0539602	0.0932158
-0.063596	-0.109697	0.359692	-0.0372629
0.124398	-0.0741842	-0.0519791	-0.215296
-0.191034	-0.0637562	0.247868	0.22327
-0.0127613	-0.074514	0.118898	0.207554
0.178257	0.0169963	0.166949	0.180267
0.128656	0.0255864	0.0337371	-0.0840023
0.180546	0.0530352	0.0375806	-0.261158
-0.0254179	0.214228	0.112671	0.12125
0.158611	0.00132416	0.0499208	0.104511
-0.15872	0.0378206	0.285029	0.133643
0.058093	0.0774259	0.00327978	-0.163354
0.137089	0.0438716	0.131025	0.294694
-0.688348	-0.183653	0.517754	-0.5234
-0.136732	-0.243627	0.375882	0.213632
-0.15927	-0.0615801	0.406814	-0.0828387
0.214611	-0.133893	0.481747	-0.039594
0.0336326	-0.0538147	0.148535	-0.269607
0.163079	0.459024	-0.27756	-0.116687
0.097603	-0.0184464	-0.364702	-0.290166
-0.540962	-0.369069	-0.60374	-0.231761
-0.348095	0.0316302	0.300013	0.0582562
0.15849	0.193233	0.174003	0.0851439
-0.201001	-0.447914	-0.212892	-0.0831573
0.100229	0.226978	-0.0223882	0.017556
0.00771747	0.00892682	-0.17357	-0.197455
-0.081155	0.28948	0.164194	0.116148
0.544118	-0.427243	-0.0352289	0.316655
0.567605	0.318528	0.634003	0.00754498
-0.0310771	0.285151	0.155956	0.101027
-0.719195	-0.422183	0.453122	0.0315526
0.575915	0.556424	0.361214	0.658275
0.0491897	0.0376696	0.418646	0.443417
-0.286008	-0.307286	0.387876	0.420785
-0.0486059	-0.244795	-0.0616219	0.297931
-0.115944	-0.00878776	-0.103965	-0.300279
0.00400109	0.0515121	0.10018	0.433539
0.294034	0.575522	-0.21927	0.236714
-0.770143	-0.201896	0.291963	0.341797
-0.331767	-0.111497	-0.442098	-0.280952
0.165089	-0.220893	0.383796	0.150126
0.369731	0.189149	0.619886	0.394321
0.00479473	0.206356	0.210886	-0.235218
0.212856	0.0971588	0.484958	0.324837
0.0915646	-0.0308686	0.641256	0.296651
0.312873	0.245254	0.472208	0.296706
0.19185	0.469449	0.408563	0.313972
0.0639263	0.14013	0.365226	-0.266826
0.262887	0.105385	-0.181683	0.0485845
0.257988	-0.335736	0.26372	0.155707
-0.0824971	-0.140123	-0.489981	-0.21999
0.44186	-0.118595	0.543248	0.563142
0.277715	0.593011	-0.0788141	0.0437645
0.145218	0.225687	-1	0.279413
0.163826	0.435209	0.148265	0.00385285
0.0926876	0.504235	0.0403459	0.176367
0.403518	0.194067	0.28453	0.0621615
0.291168	0.125161	0.568967	0.017675
0.287206	-0.27042	-0.580865	-0.229689
-0.294546	-0.118451	0.213499	0.130061
-0.598737	-0.175837	0.601537	-0.107081
-0.429264	-0.069055	0.134926	-0.0371904
0.105325	-0.357978	0.105508	0.0435385
-0.787585	-0.522961	0.0159127	0.42902
-0.475994	-0.467273	0.281528	0.193567
0.158211	-0.20833	0.131249	-0.0572134
-0.0968975	-0.248042	-1	-0.32969
-0.416084	-0.101668	-0.10099	0.171027
0.0387657	0.00940478	0.262289	0.118532
0.10553	0.135281	0.236776	0.101472
-0.00860767	-0.35524	0.172873	0.342804
0.316158	-0.276686	0.189054	0.151598
0.110669	-0.289457	0.128962	-0.0464517
-0.0578576	-0.220477	0.100018	0.134125
0.0661769	-0.209177	0.598113	0.579573
-0.263852	-0.380587	0.59612	0.844496
0.175723	-0.0522918	-0.158719	0.147507
0.248478	-0.201199	0.018783	0.332319
-0.121888	-0.195634	-0.42879	0.238563
0.388626	0.188479	0.181339	0.600192
-0.0623441	0.208804	-0.645012	-0.436826
0.133704	-0.0785262	0.264131	-0.0662082
-0.369298	-0.052593	0.404681	-0.10165
0.44343	-0.210743	0.260136	-0.0793743
0.234554	-0.413672	0.211419	-0.0464287
-0.0368037	-0.184699	0.550457	0.0784136
-0.00619298	-0.100478	0.174671	-0.06195
0.09754	0.00801666	0.33343	0.0561815
-0.0304848	0.115133	0.585088	-0.118035
-0.123709	-0.0836827	0.268551	-0.157913
-0.240109	0.0439382	0.0961623	0.0395914
-0.232026	-0.0366632	0.392277	0.0229977
-0.153789	-0.0611588	-0.0529692	0.0309828
0.630658	-0.139003	0.019425	0.00299327
-0.639219	-0.171008	0.246303	-0.0585936
-0.208687	0.0467621	0.495343	0.074773
-0.216329	-0.241637	0.289769	0.0127695
0.0668386	-0.16895	-0.185164	-0.0390597
-0.0197644	-0.445765	-0.330825	-0.277162
0.186863	-0.174472	-0.264454	0.0236355
-0.0206358	0.06479	-0.181087	-0.0322121
0.3876	0.422404	0.0317163	0.224214
0.0936219	0.0247645	0.415135	-0.0726308
0.0779478	0.141906	0.066035	-0.122606
0.620498	0.176035	0.303879	0.506566
0.189583	0.0391438	0.511753	0.193357
-0.638854	-0.183161	0.41745	0.0596481
-0.283598	-0.0972241	-0.0733342	0.243829
0.154378	0.0663963	-0.211454	0.0212863
0.451566	0.104216	-0.278054	0.228972
0.0416172	0.0706631	-0.0837518	0.0183143
-0.0545663	-0.21961	0.0930886	0.537387
0.0133805	-0.0348734	-0.0845346	0.135312
0.303203	-0.0277371	-0.792666	-0.434173
0.219218	0.154825	0.202941	0.00124347
0.224431	0.00565124	0.143366	0.175237
0.066167	-0.00257935	0.69199	-0.15031
0.281123	0.285714	0.00488795	-0.0324621
0.15481	0.02055	0.683754	0.0945895
0.235866	0.108692	0.0492931	0.24779
-0.545405	0.0397237	0.330869	-0.0411942
0.341801	0.266048	0.129583	0.652104
0.0932257	-0.0425586	-0.245819	-0.159995
0.00129608	-0.103534	-0.123965	-0.037409
0.273837	0.0310929	-0.0178607	0.126887
0.00518064	0.0179857	0.21699	0.52035
-0.0981101	-0.0379407	0.205418	0.18269
0.00389327	-0.216841	0.032754	0.0577813
0.296129	-0.0327624	0.289967	-0.0682818
-0.249766	-0.316667	0.399853	0.520481
0.0572479	-0.00517405	0.186245	0.493623
0.402418	0.272056	-0.121095	0.418537
0.0333929	-0.111121	-0.25041	0.274278
0.317623	0.0387232	0.436598	0.367626
0.060425	-0.132076	0.581439	0.78357
0.149982	-0.0511329	0.211583	0.457046
0.232877	0.0610032	0.0194456	0.176787
-0.0454164	0.0277216	-0.200842	-0.495637
-0.204478	-0.217343	-0.389831	-0.250493
-0.0577725	-0.0517458	0.461635	0.280282
0.125384	0.149293	0.456413	0.302037
-0.25257	-0.00710488	0.549413	0.32653
-0.489295	-0.0585246	0.328539	0.19062
-0.264715	0.0209222	0.0731914	0.420249
-0.122539	-0.0728876	0.0614286	0.279236
0.00767311	-0.202753	0.0663711	0.423009
-0.164924	-0.134751	0.491741	0.6225
0.0713498	0.0877968	-0.364381	-0.118173
0.149063	-0.16098	0.0863019	0.119229
-0.137331	-0.0381348	0.263158	-0.0221605
-0.192309	-0.0830408	0.165917	-0.133231
0.2611	-0.0702704	-0.468551	-0.220712
-0.181459	-0.148559	0.35803	-0.0749314
-0.229059	0.0425127	0.134892	-0.268018
-0.421545	-0.35266	0.178009	-0.151192
-0.717199	-0.265317	0.53812	0.0362748
0.169031	-0.147778	0.708138	0.245991
-0.135916	-0.175819	0.190135	-0.337721
-0.11576	-0.157672	0.380039	0.0112859
0.225956	-0.0571889	0.295885	-0.290162
-0.0812903	-0.0132887	-0.197672	-0.359071
0.0123644	-0.143656	0.301978	-0.168045
-0.109412	-0.206103	0.43395	-0.0448494
-0.107984	-0.14828	-0.11201	-0.0906096
-0.191501	-0.137657	0.419147	0.165896
-0.066756	0.0745942	0.329958	-0.0679803
-0.00157631	-0.00942509	0.0512933	-0.138239
0.102318	-0.358978	0.188738	-0.12059
0.106443	0.208822	0.29109	0.0743663
0.0301359	-0.13753	0.193957	0.0719434
0.361343	0.385853	-0.115756	-0.207551
0.189055	0.193268	-0.417702	-0.0402855
-0.0637114	0.179452	0.273821	0.0480984
0.0182894	-0.00374457	-0.166184	-0.0797836
-0.0637389	0.0736653	-0.0965447	-0.0334076
0.709352	-0.188986	0.401858	0.0116663
0.495492	-0.00289565	-0.159145	-0.23175
-0.626446	-0.397327	-0.118522	-0.053063
-0.316685	-0.175259	0.209106	-0.0612531
0.172501	0.131518	-0.172029	0.0274162
0.216453	0.0436585	-0.0505869	0.120245
0.377122	0.446627	-0.061392	-0.105779
0.0677624	-0.0139462	-0.0410309	-0.191899
0.0224164	0.132969	-0.229952	-0.176231
0.0308961	-0.0588598	0.0040801	-0.169903
0.236472	0.0848303	0.0108834	0.245882
0.252505	0.00985011	-0.13455	-0.158696
0.0593161	-0.00578079	0.219764	0.0220974
-0.0108039	-0.103802	0.232123	-0.335614
0.00416083	-0.049009	-0.184493	-0.0434241
0.0890734	-0.0216063	-0.782968	-0.397031
-0.0800607	0.00535071	0.267254	0.134488
-0.068365	-0.0825812	0.0887342	-0.0743584
-0.168638	-0.0685146	0.43571	0.532998
0.0178498	-0.0298936	0.125053	0.14978
0.000478688	0.00451344	0.350598	-0.0566631
-0.124505	-0.0473172	-0.0128657	-0.0738167
-0.11602	-0.0069471	-0.091517	-0.0480119
-0.209753	-0.0407802	0.00276395	-0.0827574
-0.142549	0.00514209	0.326606	0.171755
-0.178406	-0.074641	0.202202	0.167537
0.440944	0.241739	-0.120511	-0.344676
0.252888	0.0962892	0.0251374	-0.233869
0.351242	0.234917	-0.310581	0.0276743
0.176661	0.16554	0.36414	0.201665
0.223431	0.074291	-0.0416955	0.132899
0.0899694	0.118727	0.18289	-0.0561949
0.0201708	-0.0285478	-0.165995	0.0852258
0.136984	0.0404622	-0.0780072	-0.0642328
0.0690957	-0.0713802	-0.115723	0.0598232
0.00296436	-0.0512329	-0.0809149	0.0901372
-0.140155	0.0270203	0.103991	0.124474
0.0488534	-0.0556413	-0.0163389	0.0974469
-0.0308519	-0.0228138	-0.108828	-0.119157
0.0530496	0.0029391	-0.124603	-0.044021
0.0429283	-0.017694	-0.0757491	-0.123882
0.0486922	0.00774691	-0.0620977	-0.0422821
0.0695035	-0.01472	-0.265187	0.105466
-0.0841149	-0.0127658	-0.0579171	-0.148079
0.0913363	-0.0210377	0.0220298	0.38521
-0.263673	-0.0394519	0.16897	0.0350932
-0.128324	-0.0118414	-0.111568	0.385462
0.021786	-0.0078399	0.134387	0.315239
0.118721	0.0212164	-0.104327	0.0561479
0.0598922	0.117214	0.169941	0.0927707
0.204161	0.05269	-0.0906726	0.0418175
-0.0262442	0.133381	0.150346	-0.0735674
0.130216	-0.0200138	-0.165151	-0.058591
0.229388	0.0306169	0.0428151	0.046685
-0.200689	-0.0880254	0.378474	0.429978
0.181011	-0.0626981	-0.0576377	-0.0293455
0.0847963	-0.00563964	-0.13476	-0.177258
-0.270199	-0.0714412	-0.54645	-0.417467
0.299616	-0.0274976	0.45488	0.556162
-0.0133575	-0.0403887	0.465286	-0.112325
0.052386	-0.0977153	0.416281	0.297507
-0.0198615	-0.104398	-0.247481	-0.20031
0.267516	0.00144038	0.0493138	0.297875
0.00996329	-0.0550869	-0.27588	-0.0598547
0.208586	0.167968	-0.0566408	-0.107591
0.181048	0.0918887	-0.0179496	-0.00137412
0.417164	0.105248	-0.0718891	-0.0104183
0.453763	0.134827	0.59863	0.514575
0.344766	0.0977186	-0.0443301	0.120427
0.290388	0.203174	0.303239	0.372473
0.148016	0.140737	0.301474	0.149928
0.224982	0.125328	0.151894	-0.332495
-0.1211	-0.0903748	-0.158658	-0.520635
-0.0980287	-0.139406	0.11981	-0.115633
0.117082	-0.0276746	-0.0533362	-0.170584
0.0829101	-0.0339447	0.0372688	0.251639
0.100839	-0.0778696	0.0541626	0.0870737
0.186038	-0.0559475	0.303587	0.162899
0.155099	-0.0128129	0.141849	-0.089776
0.0722959	-0.0505698	0.180521	0.100545
0.142881	0.171947	0.179541	-0.273864
0.0876279	0.109122	-0.0875066	-0.144793
0.0810844	0.0623884	0.215447	-0.012069
0.260753	0.122295	0.0937628	-0.150751
0.131296	0.0127196	0.380553	-0.0329766
0.137801	0.0937313	-0.192401	0.135752
-0.0275538	-0.0620214	-0.372328	-0.39052
0.15167	0.0572573	0.111072	-0.313852
0.00613241	-0.197117	-0.196799	-0.221219
0.084515	-0.158516	0.585397	0.063939
0.475552	0.424557	0.374317	-0.0151465
0.360656	0.130167
0.081453	0.0251105
0.229716	0.198735
-0.0949011	-0.0599609
0.13223	-0.000695711
-0.115737	-0.0243315
-0.0651353	0.0369412
0.00884114	-0.032506
-0.129785	-0.0186342
0.119651	-0.00919791
-0.327174	-0.125506
-0.464441	-0.0296102
-0.0929518	0.0127785
-0.170014	-0.087562
-0.0814659	-0.0518821
0.071875	-0.0149215
0.136826	0.0390915
0.0372589	0.00231465
-0.0764113	0.0693041
-0.0438544	-0.0851531
0.116928	0.0462261
0.0833473	0.0751926
0.0713848	0.0597341
0.139963	0.0211366
-0.171955	-0.0322447
-0.0498982	-0.0364856
0.0711	0.061101
0.220744	0.0232849
0.0743671	-0.0658039
0.10284	-0.0337122
0.00256907	0.0683229
0.270699	0.0344902
0.0331139	-0.0516517
-0.0547353	-0.0231173
-0.0627189	-0.0264601
-0.0737804	-0.0111632
0.0182862	-0.016305
0.0772209	-0.0167321
0.12445	-0.0158297
-0.0504463	-0.0372029
0.00307944	0.0253523

## Sheet: Fig4e
PMI_congruent	PMI_incongruent
-0.706759	0.769949
-0.701427	-0.388
0.407999	-0.40324
-0.1933	0.386577
-0.374262	0.173887
-0.184705	0.216928
-0.190848	-0.194205
0.25006	-0.191034
-0.0587184	-0.0127613
0.342659	0.178257
-0.0901111	0.128656
-0.063596	0.180546
0.124398	-0.0254179
0.158611	-0.15872
0.0336326	0.058093
0.163079	0.137089
0.097603	-0.688348
-0.540962	-0.136732
-0.201001	-0.15927
0.100229	0.214611
-0.081155	-0.348095
0.0491897	0.15849
-0.0486059	0.00771747
0.00400109	0.567605
-0.770143	-0.0310771
-0.331767	-0.719195
0.165089	0.575915
0.369731	-0.286008
0.00479473	-0.115944
0.212856	0.294034
0.19185	0.0915646
0.0639263	0.312873
0.257988	0.262887
0.277715	-0.0824971
0.145218	0.44186
0.163826	-0.294546
0.0926876	-0.598737
0.403518	-0.787585
0.291168	-0.416084
0.287206	0.0387657
-0.429264	0.10553
0.105325	0.110669
-0.475994	-0.0578576
0.158211	0.0661769
-0.0968975	-0.263852
-0.00860767	-0.121888
0.316158	0.388626
0.175723	0.133704
0.248478	0.44343
-0.0623441	-0.00619298
-0.369298	-0.0304848
0.234554	-0.123709
-0.0368037	0.630658
0.09754	-0.639219
-0.240109	0.0668386
-0.232026	-0.0197644
-0.153789	0.186863
-0.208687	0.620498
-0.0206358	0.451566
0.3876	-0.0545663
0.0936219	0.303203
0.0779478	0.224431
0.189583	0.066167
-0.638854	0.15481
-0.283598	0.235866
0.154378	-0.545405
0.0416172	0.0932257
0.0133805	0.296129
0.219218	0.0333929
0.281123	0.149063
0.341801	-0.192309
0.00129608	-0.181459
0.273837	-0.421545
0.00518064	-0.717199
-0.0981101	-0.11576
0.00389327	0.225956
-0.249766	0.0123644
0.0572479	-0.107984
0.402418	-0.066756
0.317623	0.102318
0.060425	0.361343
0.149982	-0.0637114
0.232877	0.709352
-0.0454164	-0.626446
-0.204478	0.172501
-0.0577725	0.377122
0.125384	0.0224164
-0.25257	0.236472
-0.489295	0.0593161
-0.264715	0.00416083
-0.122539	-0.0800607
0.00767311	0.0178498
-0.164924	0.000478688
0.0713498	-0.11602
-0.137331	-0.178406
0.2611	0.440944
-0.229059	0.351242
0.169031	0.223431
-0.135916	0.0201708
-0.0812903	0.0690957
-0.109412	-0.140155
-0.191501	-0.0308519
-0.00157631	0.0429283
0.106443	0.0695035
0.0301359	0.0913363
0.189055	-0.128324
0.0182894	0.118721
-0.0637389	0.204161
0.495492	0.229388
-0.316685	-0.200689
0.216453	0.0847963
0.0677624	0.299616
0.0308961	0.052386
0.252505	0.267516
-0.0108039	0.208586
0.0890734	0.417164
-0.068365	0.344766
-0.168638	0.148016
-0.124505	-0.1211
-0.209753	0.117082
-0.142549	0.100839
0.252888	0.155099
0.176661	0.142881
0.0899694	0.0810844
0.136984	0.131296
0.00296436	-0.0275538
0.0488534	0.00613241
0.0530496	0.475552
0.0486922	0.081453
-0.0841149	-0.0949011
-0.263673	-0.115737
0.021786	-0.0651353
0.0598922	-0.129785
-0.0262442	-0.327174
0.130216	-0.0929518
0.181011	-0.0814659
-0.270199	0.0372589
-0.0133575	-0.0764113
-0.0198615	0.0711
0.00996329	0.10284
0.181048	0.00307944
0.453763
0.290388
0.224982
-0.0980287
0.0829101
0.186038
0.0722959
0.0876279
0.260753
0.137801
0.15167
0.084515
0.360656
0.229716
0.13223
0.00884114
0.119651
-0.464441
-0.170014
0.071875
0.136826
-0.0438544
0.116928
0.0833473
0.0713848
0.139963
-0.171955
-0.0498982
0.220744
0.0743671
0.00256907
0.270699
0.0331139
-0.0547353
-0.0627189
-0.0737804
0.0182862
0.0772209
0.12445
-0.0504463

## Sheet: Sup Fig 1c
saccade_endpoint_scatter (dva)
0.917846
0.919456
0.631861
0.608678
0.568179
0.471397
0.576786
0.532626
0.761242
0.566639
0.338545
0.34119
0.422753
0.441372
0.555328
0.338521
0.365753
0.370956
0.398069
0.32781
0.451978
0.341602
0.375327
0.422819
0.397253
0.353696
0.369873
0.390919
1.68577
1.14511
1.12618
0.827594
1.29113
0.960473
0.418884
0.413619
0.353542
1.0357
1.15248
0.991114
0.969363
0.372691
0.713399
0.615894
0.637673
0.533618
0.928044
0.933367
0.935922
0.897247
0.876282
0.871488
0.879461
0.81681
0.778991
0.821464
0.758077
0.840941
1.07482
0.862938
0.752149
0.767192
0.723703
0.759876
0.732331
0.789694
0.768594
0.796901
0.723278
0.763848
0.707988
0.694554
0.632856
0.595413
0.556179
0.521995
0.537622
0.488679
0.54841
0.483182
0.48535
0.453013
0.458538
0.524707
0.484463
0.468184
0.488483
0.409824
0.512672
0.398881
0.370567
0.495789
0.405911
0.436879
0.379434
0.45163
0.461196
0.524155
0.493111
0.469132
0.380842
0.404041
0.42023
0.434249
0.398508
0.408363
0.548089
0.43134

## Sheet: Sup Fig 1d
reaction_time (ms)
227.505
234.146
220.915
251.583
230.446
190.275
181.407
200.662
218.318
219.459
274.059
333.447
336.376
111
281.44
305.916
282.418
311.934
303.857
303.389
292.597
264.285
261.312
237.579
239.464
276.269
262.655
260.48
296.212
252.892
254.08
223.449
255.968
243.169
253.221
260.781
203.316
204.616
213.673
197.977
197.725
198.49
191.39
193.889
204.025
203.558
198.23
207.429
228.688
208.823
213.22
209.353
205.421
199.967
194.298
207.928
194.907
210.807
247.114
215.351
196.928
209.23
211.563
235.764
219.059
213.26
218.488
197.004
188.651
203.37
203.176
193.296
223.053
188.721
184.124
204.946
181.23
192.166
178.573
220.831
213.767
218.449
184.737
174.545
185.853
179.511
180.903
193.972
211.851
211.377
230.336
193.992
207.654
189.849
193.294
204.277
186.678
185.291
202.948
227.684
214.857
209.228
209.222
214.035
206.059
204.225
191.985
188.924

## Sheet: Sup Fig 1f
V4_RF_x	V4_RF_y	V4_monkey	MT_RF_x	MT_RF_y	MT_monkey
6.83676	-0.989438	O	2.2343	8.38806	O
8.19901	-4.46253	O	17.6512	5.62936	O
7.34926	-5.71135	O	10.9495	11.3664	O
6.69014	-1.3728	O	5.49228	7.48199	O
6.95972	-1.25712	O	30.4563	7.63757	O
4.89905	-1.815	O	16.1708	0.975371	O
6.74996	-1.25959	O	24.5159	6.41506	O
6.84751	-1.22352	O	25.3155	6.50801	O
6.92367	-1.13242	O	19.6401	-4.91744	O
1.31704	-1.28239	O	19.5062	-5.20142	O
6.182	-1.23034	O	4.02916	-4.52593	O
1.71217	-1.23136	O	7.42009	7.74179	O
1.63497	-1.04253	O	1.37487	10.1185	O
12.2058	-9.1164	O	7.01252	-0.99933	O
1.8724	-1.18315	O	7.14839	-0.420737	O
1.46154	-1.00479	O	7.65195	-0.244664	O
6.91248	-1.47347	O	11.5815	-1.01269	O
6.13169	-1.1003	O	7.19685	-0.8757	O
1.39387	-7.57334	O	7.0382	3.25121	O
1.42679	-7.30749	O	7.12858	0.501255	O
1.51206	-9.05941	O	7.91245	3.71385	O
1.27265	-5.96666	O	7.15119	3.87719	O
1.76532	-7.49968	O	6.93612	-1.11188	O
7.02122	-6.65004	O	12.8464	-1.11867	O
6.11958	-9.32672	O	6.95095	-0.648245	O
1.82813	-6.97582	O	7.28162	0.550366	O
1.51348	-7.37506	O	7.02173	-0.889964	O
1.53733	-7.03079	O	7.00687	-0.115888	O
1.68911	-6.82689	O	7.54228	0.532217	O
1.3432	-6.55296	O	8.93608	3.15961	O
1.33574	-1.87732	O	7.05114	4.00034	O
1.82668	-1.34539	O	1.77561	4.13002	O
1.80678	-1.32756	O	1.8511	4.29218	O
1.77933	-1.41879	O	5.34399	4.50266	O
2.02628	-1.25026	O	6.954	-1.0958	O
6.68976	-1.09743	O	5.81245	4.51636	O
6.72471	-0.995432	O	1.58747	4.33985	O
1.19274	-1.22719	O	1.90347	4.44371	O
2.41804	-1.51274	O	1.71872	3.9033	O
5.21169	-1.42209	O	1.42988	4.28845	O
3.5146	-1.69034	O	1.3741	4.18821	O
1.88042	-1.9103	O	1.37484	4.37329	O
6.39984	-1.61726	O	3.05641	4.48445	O
1.34082	-1.12988	O	1.86401	4.36846	O
6.73876	-1.35943	O	1.45983	4.42688	O
5.90483	-1.55304	O	1.4309	4.3144	O
2.88849	-1.18997	O	1.49474	4.4387	O
6.67975	0.972958	O	1.40282	4.3953	O
6.83071	0.70703	O	1.6906	4.5634	O
1.31148	-1.14103	O	1.50514	4.80223	O
1.40859	-1.36772	O	1.39674	4.54292	O
1.88345	-1.1954	O	1.407	4.4393	O
3.87623	-1.553	O	1.43749	4.46205	O
5.72075	-0.984028	O	1.50967	4.51911	O
2.98948	-3.92948	O	1.49078	5.30359	O
3.25905	-5.25987	O	2.50923	4.40422	O
2.64971	-11.1842	O	1.40098	4.41957	O
2.86457	-11.6081	O	1.4973	4.53611	O
3.80272	-1.13205	O	1.4773	4.39539	O
3.87725	-1.0747	O	1.60875	4.33454	O
5.00901	-0.810014	O	1.50873	4.29995	O
5.79511	-0.730686	O	1.42715	3.83827	O
3.45363	0.219833	O	1.6243	-1.4114	O
3.72041	0.0268726	O	2.18326	-1.15801	O
2.9505	0.216741	O	1.41589	4.99539	O
3.45785	0.178116	O	6.9432	-1.30618	O
8.19981	0.269967	O	1.29815	4.52821	O
8.43509	-0.249136	O	1.49381	4.40405	O
3.07992	-1.37759	O	6.76282	-1.40691	O
3.97286	-0.3159	O	7.40187	4.37629	O
3.11204	-0.248217	O	7.11862	4.26319	O
3.4716	-0.332478	O	6.89253	4.16095	O
3.43799	-0.10801	O	6.87162	4.60254	O
3.67879	-0.345193	O	6.64268	4.32545	O
3.12148	0.0554156	O	7.45636	4.16296	O
3.16548	-0.0120485	O	1.45654	4.28625	O
3.94057	0.226273	O	6.71977	4.27445	O
6.13468	-0.0971229	O	6.67975	4.30834	O
2.48389	0.188843	O	14.088	4.07972	O
2.90332	0.246862	O	1.52504	-1.05603	O
4.91814	-0.294792	O	17.5239	6.5651	O
3.96601	-0.125559	O	4.53685	-1.20621	O
4.09251	0.220662	O	6.26664	-1.23536	O
4.0648	0.238826	O	6.51045	-2.00325	O
7.41049	0.119467	O	6.69265	-1.32807	O
4.98214	0.190428	O	7.053	-1.42229	O
2.48131	0.136799	O	6.75593	2.79741	O
2.65482	-0.155625	O	6.78212	4.15295	O
4.4092	0.173181	O	6.91984	4.39626	O
8.67599	-0.0602355	O	7.03816	4.29544	O
6.93587	-1.25422	O	6.9901	4.30775	O
6.54409	-1.22974	O	6.98	4.4023	O
5.78471	-1.54185	O	7.2304	4.36072	O
2.91096	-1.42883	O	7.02526	4.19948	O
1.99926	-1.53686	O	7.11045	4.15369	O
6.47977	-1.24984	O	6.5413	4.09181	O
6.84347	-1.19479	O	6.89279	4.15919	O
6.78498	-1.18784	O	7.03094	4.48633	O
6.86273	-1.32199	O	1.06924	4.2641	O
6.9839	-6.90745	O	3.07784	7.29017	O
6.97376	-7.11465	O	6.59725	4.36013	O
1.54615	-1.19382	O	6.88783	-0.953601	O
1.08052	-1.22544	O	2.19987	4.57993	O
1.50567	-1.31551	O	7.04842	4.1811	O
2.41612	-1.23404	O	6.94857	4.28516	O
6.36563	-1.32411	O	6.95665	4.28893	O
1.11875	-6.91467	O	6.87522	4.28431	O
1.60936	-6.7867	O	6.80485	4.48111	O
1.295	-7.06224	O	6.02855	4.46857	O
1.40319	-7.08565	O	6.28769	4.7421	O
1.43156	-6.81264	O	6.90246	-1.04597	O
1.44691	-6.23643	O	6.73123	4.24123	O
1.34997	-6.77509	O	22.342	19.1778	O
1.38705	-6.90059	O	12.3847	-1.245	O
7.32453	-1.3947	O	6.97448	-6.66837	O
2.75123	-5.85687	O	10.2513	-19.5376	O
2.60785	-6.12577	O	1.48359	-1.29267	O
1.51259	-4.53892	O	1.24476	-1.21486	O
1.04095	-4.48097	O	1.27596	-1.38962	O
-6.32317	-10.0502	E	1.73164	-1.40022	O
-6.31645	-10.0852	E	3.24833	-5.96169	O
-9.80067	-8.13267	E	2.95256	-5.68248	O
-1.19615	-9.31195	E	2.85335	-9.16566	O
-5.85413	2.0621	E	3.1457	-5.45907	O
-5.76403	2.03582	E	1.86172	-11.8645	O
-4.90699	2.02247	E	2.19519	-11.7131	O
-4.93447	2.04195	E	4.63573	0.326685	O
-5.03007	0.0832866	E	2.5917	-5.58338	O
-4.94671	0.173579	E	2.83933	-5.69483	O
-5.70892	-0.0459445	E	2.85526	-9.0063	O
-5.16777	0.0240281	E	2.97961	-5.99806	O
-12.1813	-7.23387	E	2.22104	-11.3725	O
-11.9	-2.49255	E	2.88094	-9.24848	O
-4.9041	-5.1966	E	8.41878	-10.7907	O
-4.8832	-5.08553	E	8.50034	-11.5744	O
-6.11705	-1.13447	E	3.09871	-6.354	O
-8.09895	-0.31907	E	3.07343	-6.0944	O
-4.80367	-4.86724	E	2.99893	-5.31696	O
-4.85076	-4.86422	E	2.72839	-4.62689	O
-6.33224	-1.68609	E	13.2625	5.96457	O
-5.66033	-0.911464	E	24.292	17.7452	O
-9.46	-4.87484	E	6.36052	-4.65301	O
-9.42559	-4.80639	E	8.56289	-21.1576	O
-6.96123	-9.16219	E	8.40395	-20.9612	O
-4.02305	-5.86715	E	3.12545	12.5361	O
-4.12078	-5.95624	E	12.1226	9.01157	O
-5.02579	-6.22774	E	15.4179	5.61666	O
-1.81462	-5.50597	E	2.58414	9.01517	O
-4.58639	-5.34513	E	0.772396	14.2124	O
-13.9641	-4.05041	E	4.55065	22.4948	O
-9.91416	-0.502164	E	1.41975	19.5171	O
-10.6325	-9.21776	E	7.92723	-7.6033	O
-9.57376	-2.55745	E	7.64767	-7.82325	O
-2.70725	-7.45135	E	8.6155	-7.17798	O
-2.71465	-7.41287	E	9.6075	-7.113	O
-11.0358	1.41906	E	8.43484	-6.83604	O
-5.92584	-4.0109	E	8.57885	-6.90238	O
-13.7548	-3.92254	E	6.26165	-6.23638	O
-9.45532	-4.24737	E	7.55787	-6.64857	O
-9.8015	-3.80096	E	6.91178	-6.58813	O
-9.83246	-3.66458	E	6.79028	-6.36886	O
-6.10873	-3.45096	E	8.23654	-7.29923	O
-9.3393	-1.76323	E	8.24457	-7.10328	O
-9.25807	-3.57748	E	8.41963	-7.19064	O
-7.99993	-2.39095	E	8.43743	-7.47192	O
-9.72664	-4.32854	E	7.19854	-6.58243	O
-9.4208	-3.36668	E	7.75298	-6.98865	O
-6.30688	-3.04083	E	7.22527	-6.79298	O
-13.6847	-3.98624	E	7.62884	-6.95703	O
-10.1802	-3.86383	E	8.05324	-7.07884	O
-10.6387	-3.86598	E	8.25966	-6.90777	O
-9.69405	-3.96436	E	8.07575	-6.75686	O
-10.8368	-4.09117	E	8.04306	-5.59797	O
-11.0125	-3.85672	E	8.2572	-7.33254	O
-8.35735	-0.0838015	E	8.46034	-7.61515	O
-5.69749	0.0375009	E	8.67443	-6.7627	O
-6.06685	0.159914	E	8.84669	-6.20338	O
-10.0071	-3.85548	E	8.76682	-6.68903	O
-5.71003	-3.86495	E	8.74119	-6.55206	O
-5.6789	-3.8825	E	8.38181	-6.8801	O
-5.6936	-3.71597	E	8.79733	-6.99062	O
-5.79067	-3.95674	E	7.79241	-6.94672	O
-6.69319	-4.17518	E	8.36113	-7.28764	O
-6.08911	-3.61601	E	8.5405	-7.21174	O
-5.69661	-0.190114	E	7.84654	-7.19367	O
-9.21217	-3.84677	E	7.91599	-7.2529	O
-5.90221	-3.80138	E	8.20554	-7.42185	O
-9.12317	-3.91999	E	8.20716	-7.07975	O
-5.99886	-3.90779	E	8.44213	-7.06444	O
-5.7858	-4.11186	E	8.15462	-5.79962	O
-9.44912	-3.94625	E	8.48285	-5.92906	O
-6.12417	-3.35225	E	8.41692	-6.7839	O
-8.78558	-3.90678	E	8.7835	-6.71554	O
-8.8802	-3.86741	E	8.17169	-6.53679	O
-5.77327	0.376205	E	7.76655	-6.63198	O
-0.618613	0.217204	E	7.52289	-13.0082	O
-4.86004	-5.70521	E	8.27894	-12.7362	O
-4.52881	0.483362	E	8.31138	-9.95901	O
-5.99948	-2.89885	E	8.74707	-9.12702	O
-2.12851	-7.18824	E	8.21726	-9.17064	O
-6.55406	0.690822	E	9.03206	-8.94202	O
-6.68789	-2.75244	E	9.11117	-10.3978	O
-3.5762	-2.77175	E	9.2519	-11.531	O
-6.15292	-0.297815	E	10.5685	-8.05421	O
-1.80129	-2.4488	E	11.8476	-8.44871	O
-1.37834	-2.60812	E	12.0068	-8.35422	O
-6.43974	-2.56414	E	13.4247	-9.02128	O
-6.3386	1.77723	E	13.3437	-7.75624	O
-6.5541	-2.98747	E	15.1909	-8.06262	O
-6.38326	-2.92476	E	12.6311	-7.11736	O
-6.0478	-2.7954	E	13.5001	-8.31235	O
-6.44803	-2.71689	E	9.30039	-7.42156	O
-6.50929	-2.61084	E	2.98407	-8.01811	O
-6.40645	-2.63318	E	7.41781	-13.9144	O
-6.43706	-2.62265	E	7.43535	-12.4042	O
-1.88728	-3.10771	E	8.22977	-11.17	O
-6.36466	-2.59959	E	8.38781	-11.5826	O
-6.30384	-2.3644	E	8.57843	-9.96299	O
-6.55954	-1.94654	E	8.83952	-9.01456	O
-1.76655	-2.59135	E	10.6325	-8.08493	O
-1.40633	-2.62272	E	11.2638	-8.14239	O
-6.10516	-2.289	E	11.7611	-8.04838	O
-5.57653	-2.05646	E	14.0651	-8.17314	O
-2.08344	-2.55392	E	9.42043	-7.83596	O
-5.23305	-8.74555	E	9.90072	-8.0214	O
-6.90692	-8.12789	E	15.7622	-7.49108	O
-2.53725	-8.05274	E	15.3735	-7.54555	O
-7.69434	-7.39233	E	8.799	-7.01363	O
-7.86963	-6.39724	E	12.8612	-5.75645	O
-8.10462	-2.64429	E	8.25173	-5.16322	O
-7.67617	-7.36678	E	10.7987	-5.21547	O
-7.54855	-3.01942	E	8.67463	-6.82647	O
-7.74669	-2.53903	E	8.49334	-6.88895	O
-7.80507	-3.22369	E	8.85684	-7.1551	O
-7.70002	-3.2165	E	8.66624	-7.13427	O
-7.31231	-2.52491	E	8.38119	-7.32783	O
-6.19557	-8.0884	E	8.52275	-7.38448	O
-2.46626	-7.96622	E	11.7128	-6.92696	O
-7.64536	-7.18812	E	12.4561	-6.68677	O
-7.50931	-4.7038	E	11.1503	-3.65747	O
-10.3083	-2.76159	E	9.79924	-3.63383	O
-7.49341	-7.19559	E	8.94354	-7.15335	O
-7.5918	-2.95362	E	9.46648	-7.48476	O
-7.61255	-2.88739	E	8.57123	-7.45857	O
-7.4581	-2.57862	E	8.41263	-7.93158	O
-7.31289	-2.64645	E	8.69513	-8.5793	O
-1.28988	-6.81358	E	3.50319	-6.9268	O
-6.32065	-5.58309	E	6.01033	-6.96171	O
-6.09631	-5.49195	E	8.31669	-2.6326	O
-6.63417	-2.82845	E	8.36753	-2.11553	O
-6.33411	-2.628	E	8.48356	-4.48652	O
-6.46188	-2.58107	E	8.498	-2.97908	O
-6.56542	-2.42478	E	8.80742	-4.67808	O
-6.51403	-2.75626	E	8.78769	-6.35449	O
-6.61552	-2.5698	E	9.45156	-6.82142	O
-6.44892	-2.53415	E	8.81473	-6.91351	O
-6.58902	-2.52238	E	8.80658	-6.92168	O
-6.75313	-2.16392	E	8.56293	-7.17811	O
-6.39611	-6.80919	E	8.64924	-4.87971	O
-2.7748	-2.74602	E	10.2903	-5.35506	O
-6.54532	-2.5956	E	9.04901	-6.41064	O
-6.47458	-2.49599	E	9.67925	-7.65977	O
-6.75033	-2.88449	E	8.68045	-7.74982	O
-6.65804	-2.8904	E	7.46964	-8.59263	O
-6.56068	-2.62409	E	6.40578	-9.00369	O
-6.41029	-2.47555	E	6.88245	-4.4027	O
-6.77767	-2.39228	E	7.62243	-4.19269	O
-6.48824	-2.44482	E	7.75165	-4.17414	O
-6.44722	-2.52102	E	10.1303	-4.89252	O
-6.47639	-2.55508	E	8.9551	-5.24741	O
-5.85472	-2.57325	E	7.97797	-6.5188	O
-6.27147	-2.45148	E	7.12079	-8.5568	O
-6.49327	-2.52729	E	7.34813	-7.34593	O
-6.40524	-2.5765	E	7.30958	-4.52049	O
-3.38081	-2.45353	E	8.1596	-4.16903	O
-1.40893	-2.53651	E	8.1707	-4.37091	O
-6.4427	-0.359542	E	7.58287	-4.54964	O
-6.3963	-2.33468	E	6.99844	-4.39764	O
-1.41241	0.80696	E	6.51731	-4.1642	O
-6.24804	-2.57226	E	6.39994	-2.96177	P
-4.53034	-2.51542	E	6.23824	-3.33484	P
-6.62544	-2.52827	E	3.29372	-4.21279	P
-6.55941	0.269245	E	-0.103286	-1.0448	P
-6.56425	-2.60303	E	0.0133333	-2.25134	P
-6.52268	-2.51033	E	0.117518	-2.43532	P
-5.51145	-2.1461	E	0.17077	-1.80891	P
-6.30107	-2.57845	E	6.38797	-8.11904	P
-1.71611	-2.47448	E	8.0751	-5.08418	P
-6.57435	-0.911161	E	8.55067	-6.56806	P
-6.75955	-2.17186	E	8.53345	-5.01088	P
-3.95894	-0.7875	E	8.24216	-6.8673	P
			8.66335	-4.53097	P
			11.1155	-6.25139	P
			10.6847	-4.08115	P
			11.3183	-1.62831	P
			7.40052	-3.37814	P
			7.61581	-4.88648	P
			4.76301	-6.79252	P
			4.89285	-6.10172	P
			4.3672	-6.38142	P
			4.27477	-7.5536	P
			3.84568	-6.14393	P
			3.91837	-5.94102	P
			3.17895	-7.2154	P
			3.1813	-5.98839	P
			-8.38366	-8.45271	B
			-5.65462	-7.99457	B
			-9.51225	-4.23827	B
			-9.247	-8.98394	B
			-5.73334	-9.21428	B
			-4.3815	-7.01668	B
			-6.04635	-4.01781	B
			-8.91314	-4.2893	B
			-8.54066	-9.47092	B
			-14.6214	-9.38659	B
			-7.55815	-7.59222	B
			-5.7427	-6.92562	B
			-5.46368	-6.1663	B
			-6.06478	-7.02906	B
			-5.36572	-6.49674	B
			-4.79126	-7.00902	B
			-5.57647	-7.01595	B

## Sheet: Sup Fig 2a
Included_STU_fitted_2_data	Included_STU_fitted_2_shuffled	discarded_STU_fitted_2_data	discarded_STU_fitted_2_shuffled
0.495821	1e-06	1e-06	1e-06
0.516927	1e-06	0.268389	0.0410046
0.583989	-0.0375368	0.0476895	1e-06
0.519865	0.00929769	1e-06	-0.116742
0.423222	-0.0429618	1e-06	0.000877793
0.373509	1e-06	1e-06	0.14348
0.329057	-0.000411927	1e-06	0.00552984
0.544735	1e-06	1e-06	-0.0611517
0.606902	-0.0107894	1e-06	0.000577996
0.582072	-0.0739675	1e-06	-0.0162423
0.492506	1e-06	0.00726719	0.00638583
0.518283	1e-06	1e-06	1e-06
0.58228	1e-06	-0.00687062	0.174149
0.59295	1e-06	1e-06	0.0318216
0.451423	1e-06	1e-06	1e-06
0.547351	-0.0356793	1e-06	0.0123345
0.5396	-0.00558346	1e-06	1e-06
0.487532	-0.0406064	1e-06	-0.0430715
0.59732	1e-06	0.159121	-0.0120689
0.495792	1e-06	1e-06	0.231368
0.499481	1e-06	0.00204348	0.117085
0.5177	-0.0318858	0.207352	1e-06
0.478516	0.0124619	1e-06	1e-06
0.592573	-0.189633	1e-06	0.0101925
0.56183	1e-06	0.0907216	0.00548988
0.362821	0.0788203	0.215236	1e-06
0.562873	-0.011459	0.0653774	-0.000208577
0.395273	0.00652478	1e-06	1e-06
0.421075	0.0384356	0.106059	1e-06
0.492765	-0.000855031	1e-06	1e-06
0.518312	1e-06	-0.000965706	0.0106505
0.437018	0.0041663	0.0783831	-0.0151732
0.496979	-0.00187196	1e-06	0.0228849
0.423723	1e-06	1e-06	0.0551424
0.614929	-0.0116019	1e-06	1e-06
0.504265	-0.00695171	1e-06	1e-06
0.532449	1e-06	-0.00647368	1e-06
0.579508	-0.0422828	-0.00191486	-0.0974883
0.51176	0.0674356	0.0661715	1e-06
0.634327	1e-06	-0.00559812	0.0167975
0.579375	-5.69549e-05	0.00513986	0.00886368
0.563846	1e-06	1e-06	1e-06
0.548496	0.0383034	1e-06	0.00300869
0.597829	1e-06	1e-06	0.00209694
0.416747	-0.0066722	-0.00835539	1e-06
0.462904	-0.0201219	0.0483824	1e-06
0.504538	-0.00365487	-0.014321	-0.00573115
0.504236	1e-06	1e-06	-0.0157485
0.480377	1e-06	1e-06	1e-06
0.437738	1e-06	1e-06	-0.00064265
0.460645	-0.0599844	0.00947839	-0.0533633
0.372786	0.0067653	1e-06	0.0328969
0.487154	0.0317404	1e-06	-0.00108078
0.48711	-0.00146889	0.243715	0.0406934
0.151496	1e-06	-0.00862702	1e-06
0.501496	-1.75802e-05	1e-06	1e-06
0.506505	1e-06	1e-06	0.0103076
0.507835	4.12589e-05	-0.00227236	1e-06
0.54552	1e-06	1e-06	-0.0993182
0.597159	-0.0149889	0.0348908	0.00901508
0.439516	0.0118757	1e-06	0.0704479
0.561905	1e-06	0.0113953	-0.0138689
0.532387	-0.0353436	1e-06	0.000945418
0.572237	-0.139258	0.0038585	0.021156
0.578724	1e-06	0.00266209	1e-06
0.481644	1e-06	0.0312118	1e-06
0.586694	-0.00186902	0.00274576	-0.00566057
0.477459	1e-06	1e-06	-0.0128684
0.496152	1e-06	-0.000277383	0.00841377
0.523531	0.0051194	-0.0135401	1e-06
0.460165	1e-06	0.0952769	0.0439031
0.556796	-0.150992	0.0378925	-0.000501948
0.428464	0.0228301	-0.0229357	1e-06
0.413292	1e-06	0.015215	-0.0451349
0.517059	1e-06	0.00325035	0.00802692
0.489109	0.0926422	1e-06	1e-06
0.335099	1e-06	0.00503658	0.0508399
0.518275	1e-06	0.0276087	0.0935932
0.473517	1e-06	1e-06	0.147237
0.489265	1e-06	1e-06	0.000271743
0.471199	0.0358422	1e-06	0.0173261
0.533566	1e-06	0.0309212	0.0144614
0.398807	0.116129	1e-06	-0.00189468
0.513198	0.0558609	1e-06	0.00769215
0.453989	1e-06	1e-06	-0.0119575
0.646459	1e-06	0.173027	1e-06
0.473606	-0.00968792	0.062294	1e-06
0.506862	0.112258	1e-06	1e-06
0.571774	1e-06	1e-06	0.000658019
0.317979	-0.0069434	1e-06	0.0164855
0.565586	1e-06	1e-06	0.0443127
0.595228	-0.0969203	1e-06	0.0138763
0.483123	1e-06	1e-06	1e-06
0.393488	1e-06	0.282721	0.0325511
0.498108	-0.0106359	1e-06	1e-06
0.435184	0.0606246	0.106727	1e-06
0.523874	1e-06	1e-06	0.034357
0.52005	1e-06	0.0222319	0.0541417
0.533845	-0.0200934	0.0067673	-0.00709673
0.607726	1e-06	0.00480862	0.00293471

## Sheet: Sup Fig 2b
fitted_weights_2_data	fitted_weights_2_shuffled	included_or_discarded
-0.0143779	6.95821e-05	included
-0.0158548	0.00111358	included
0.0378433	-0.00231583	included
0.0416372	-0.00129486	included
0.0207209	-0.00101918	included
0.0258464	0.00168799	included
0.0158082	-0.000150127	included
0.0244498	-0.00246124	included
0.0389318	-0.000671404	included
0.0272604	-0.00246436	included
-0.0116838	4.78225e-05	included
-0.0283894	-0.00189048	included
-0.0128783	0.00119438	included
-0.0245923	0.00140164	included
-0.0180672	-0.000272214	included
-0.0277283	0.000775374	included
-0.0240239	7.25953e-05	included
0.0182974	-0.00020957	included
-0.0971497	-0.00253101	included
-0.0470267	0.000114449	included
-0.0460049	-0.00468922	included
-0.0332247	-0.00303532	included
-0.0384381	0.000510532	included
0.0718314	-0.00774017	included
0.0406463	-0.00527361	included
0.0406408	-0.00542306	included
0.0599351	-0.00256181	included
0.0803457	0.00539873	included
0.0468857	-0.00214811	included
0.0705338	-0.0064859	included
0.0513153	-0.00750328	included
0.071724	-0.00980733	included
0.126892	-0.00296774	included
0.110025	-0.000254288	included
-0.047866	-0.00279088	included
0.0575183	-0.0130269	included
-0.0870988	-0.00937383	included
-0.0626532	-0.0103893	included
-0.0458144	0.00336923	included
-0.0927177	-0.000378166	included
-0.0692183	-0.00228349	included
0.104367	0.0114498	included
-0.109871	0.00700635	included
-0.0824076	0.00268928	included
-0.0503054	0.00356635	included
0.0751066	-0.00119669	included
0.088813	-0.00374248	included
0.0848883	0.00403431	included
-0.0925648	-0.0052345	included
-0.108099	-0.0082043	included
-0.067342	-0.00444748	included
0.0565133	-0.00162808	included
0.0481404	-0.00649662	included
0.075442	-0.00174281	included
0.0753859	0.000216833	included
0.0607871	-0.00232545	included
-0.0562958	-0.00425478	included
-0.0694391	-0.000909469	included
-0.0593329	-0.00630761	included
-0.0669584	-0.00152014	included
0.0579371	-0.0029046	included
0.0556637	-0.00109949	included
-0.0571756	-0.00602683	included
-0.0662047	-0.00115425	included
-0.0713378	-0.00997768	included
-0.0860272	-0.00313022	included
-0.116799	0.0127084	included
-0.0717042	0.00280361	included
0.0628755	0.00140134	included
0.0796429	-0.00460851	included
0.0679664	0.000668925	included
0.058134	0.00199612	included
0.134981	-0.0019223	included
0.132136	0.00795707	included
0.118949	0.00585942	included
0.0960286	0.00216224	included
0.0862518	0.00314049	included
-0.0412201	-0.00370999	included
-0.0792431	-0.00914194	included
-0.112295	-0.00541879	included
-0.0571947	-0.00359984	included
-0.0806939	-0.0140501	included
-0.0647288	-0.00367211	included
-0.0340509	0.00122526	included
-0.0909113	-0.00497617	included
-0.0985023	-0.0057149	included
-0.0775119	-0.0122528	included
-0.0702647	-0.00805899	included
-0.0487515	-0.00294214	included
-0.0611247	-0.00473364	included
-0.12479	-0.00351002	included
-0.0641833	-0.00271694	included
0.0762021	0.00223526	included
-0.0753297	0.00529817	included
-0.0541245	0.00770688	included
0.0741787	0.00666535	included
0.0960332	0.00815013	included
0.0807148	0.00603417	included
0.0732401	0.000833729	included
0.0778534	0.0101259	included
0.100065	0.0104745	included
0.0964357	0.00485087	included
0.0897289	-0.0022694	included
0.0948149	0.00385596	included
0.0710097	-0.00195428	included
0.126066	0.00457894	included
0.0840141	0.00574263	included
0.131392	0.0083465	included
0.131102	0.00793846	included
0.282033	-0.00113842	included
-0.0725455	0.00250261	included
-0.094343	-0.000303239	included
-0.0376666	0.00350417	included
-0.059589	0.00506356	included
-0.116011	-0.0063975	included
-0.134859	-0.0065818	included
-0.0794539	-0.000957839	included
-0.105287	0.00300086	included
-0.0729651	-0.00268662	included
-0.0741177	-0.00284695	included
-0.0958356	-0.00539955	included
-0.081847	-0.00143715	included
-0.0626515	-0.00611133	included
-0.0755674	-0.0100172	included
-0.0613833	-0.00309771	included
-0.0463833	-0.00440054	included
-0.0684118	-0.00406077	included
-0.0860948	-0.00406529	included
-0.0983799	-0.00423286	included
-0.0377754	-0.0021181	included
-0.0446335	0.00128409	included
-0.0420737	-0.00227804	included
-0.0980191	-0.00511041	included
-0.0765532	-0.00338903	included
-0.0663483	0.00296288	included
0.0469513	-0.000414429	included
0.0574032	0.00313517	included
0.0631535	0.00218144	included
0.0789935	0.00071225	included
0.0491904	0.00151517	included
0.0677124	0.00844298	included
0.101397	0.000614746	included
0.103995	0.00214287	included
0.095994	0.00610923	included
0.108094	0.00679371	included
0.0486198	0.00698689	included
0.0945897	0.0133181	included
0.149424	0.00405055	included
-0.0659038	-0.00144861	included
0.0648571	0.00116514	included
0.0574281	0.00599644	included
0.0592741	0.00116242	included
-0.0961008	-0.00872487	included
-0.0906655	-0.00932892	included
-0.0934846	-0.00917903	included
-0.076851	-0.00360274	included
-0.0719987	-0.00440018	included
-0.0613539	7.52606e-05	included
-0.0704052	0.00292714	included
-0.0926332	-0.00856132	included
-0.110161	-0.0148765	included
-0.0831384	-0.0036185	included
-0.0878862	-0.000388595	included
-0.0594894	-0.00851593	included
-0.0633758	-0.00314721	included
-0.0593171	9.03943e-05	included
-0.0420906	0.00314863	included
-0.105457	-0.00576478	included
-0.0847818	-0.00791713	included
-0.0623298	-0.00692582	included
-0.0700364	-0.0047676	included
-0.071315	-0.007285	included
-0.060854	-0.00535303	included
-0.0906778	-0.00337851	included
-0.0814605	-0.00168327	included
-0.0594188	0.000899419	included
-0.0271173	-0.000521147	included
-0.0558805	-0.00802209	included
-0.0652099	-0.00659561	included
-0.0609231	0.00333947	included
-0.110638	-0.00156472	included
0.0777055	0.00347968	included
0.167562	0.0466071	included
0.145136	0.0351185	included
0.0955598	0.00451331	included
0.0795309	-0.00202338	included
0.0667777	0.00373453	included
0.0628647	-0.0024349	included
0.070814	0.00909526	included
0.102403	-0.00189022	included
0.0873298	-0.00311226	included
0.0903224	0.000683908	included
0.115272	-0.00410878	included
0.0698364	0.011005	included
-0.0810439	-0.00153343	included
-0.0735038	-0.00188093	included
0.0779631	0.00138507	included
0.112478	-0.000144358	included
-0.0723351	-0.00094214	included
-0.0731488	-0.0046038	included
-0.0572625	-0.0017759	included
-0.0458934	0.00503755	included
-0.0661724	-0.00952733	included
-0.120022	-0.0090753	included
-0.0755119	-0.000491869	included
-0.0876586	1.7003e-05	included
0.0417037	0.00111238	included
-0.110315	-0.0102808	included
-0.0833152	-0.00646371	included
0.0793954	-0.00879881	included
-0.0789739	-0.00159366	included
-0.136947	-0.00426964	included
-0.121487	0.000851164	included
-0.081879	-0.00602146	included
-0.0513719	-0.00173023	included
-0.058765	-0.00236434	included
-0.0422714	-0.000701356	included
-0.0644394	-0.00770146	included
-0.0358939	0.000160887	included
-0.0868931	0.00155249	included
0.0806421	0.00141949	included
0.0819498	0.00840863	included
0.0979259	0.0222021	included
0.0898223	0.0141874	included
0.0884349	0.0111016	included
0.0669391	0.00854001	included
0.0563105	-0.0010137	included
0.0974836	0.00901473	included
0.0829913	0.000120248	included
0.108866	-0.00566026	included
0.0893343	-0.00345045	included
0.0875961	0.00377971	included
0.0570539	0.00246864	included
0.117977	-0.00911761	included
0.191863	-0.0025171	included
0.214374	-0.000425906	included
0.240846	-0.00562478	included
0.239065	-0.00143995	included
0.195357	-0.00395686	included
0.232113	-0.00125001	included
0.243124	-0.00824922	included
0.207906	0.00301348	included
0.186317	-0.00308889	included
0.200654	0.00263095	included
0.219929	0.000865434	included
0.249872	0.00055276	included
0.255261	0.00064164	included
0.203733	-0.00114269	included
0.177573	-0.00407717	included
0.177278	-0.00900882	included
0.234341	-0.0055743	included
0.177654	-0.00767669	included
0.123283	0.000247809	included
0.10094	0.00449936	included
0.11373	-0.0041913	included
0.148727	0.000654032	included
0.177274	0.000274638	included
0.190018	0.000320649	included
0.172777	0.000708483	included
0.159561	0.00444818	included
0.151986	-0.00600721	included
0.106464	-0.00371082	included
0.087696	-0.0015878	included
0.158824	-0.000371936	included
0.240013	-0.000836193	included
0.253596	-0.00526113	included
0.244024	-0.00869865	included
0.14157	-0.0158341	included
0.108176	-0.00537161	included
0.101517	-0.00202382	included
0.105449	-0.00516837	included
0.108804	-0.0172161	included
0.15275	-0.00984308	included
0.145493	-0.00348182	included
0.090241	-0.0064685	included
0.120823	0.00117913	included
0.217704	-0.00232161	included
0.201907	0.00413991	included
0.141842	-0.000175623	included
0.140656	-0.00608683	included
0.154202	-0.00161683	included
0.198897	-0.0100236	included
0.168628	-0.00551092	included
0.160495	-0.0104395	included
0.130268	0.000227004	included
0.123168	-0.00431505	included
0.0887824	-0.00450785	included
0.198193	-0.00151627	included
0.190356	0.00152391	included
0.188227	0.00512682	included
0.154489	-0.00851028	included
0.170271	-0.0109493	included
0.20059	-0.00564512	included
0.17364	-0.0013346	included
0.139959	-0.00546353	included
0.135303	-0.00588484	included
0.141018	-0.0107931	included
0.136984	-0.00660409	included
0.142731	-0.00070211	included
0.150523	0.00380294	included
0.196151	0.00203321	included
0.203842	0.00251273	included
0.205268	4.80797e-05	included
0.224002	-0.0025502	included
0.206586	-0.00146587	included
0.220005	-0.00481542	included
0.200259	0.00072991	included
0.182055	0.00386016	included
0.165625	-0.00326669	included
0.146721	-0.00891665	included
0.139097	-0.00270475	included
0.262023	-0.00709573	included
0.243122	-0.00524262	included
0.23859	0.000965907	included
0.174599	-0.00747606	included
0.186216	-0.00488892	included
0.198915	-0.00864709	included
0.174039	-0.000404318	included
0.0862588	0.00525091	included
0.103205	0.00484807	included
0.0529087	-0.0025795	included
0.0588367	-0.000363029	included
0.0805548	0.00283716	included
0.0468334	0.00474017	included
0.321373	-0.00575465	included
0.401385	-0.00318628	included
0.412869	0.00269593	included
0.344942	-0.00201517	included
0.354918	0.00311872	included
0.376017	0.000874797	included
0.38668	-0.0117684	included
0.442524	0.000180378	included
0.453196	-0.00251018	included
0.50821	-0.00345422	included
0.482548	0.00649928	included
0.46327	0.00430063	included
0.411537	0.0037961	included
0.452185	-0.00164573	included
0.460412	0.00156449	included
0.410757	0.00256582	included
0.409989	-0.00427604	included
0.44536	-0.00720308	included
0.482638	-0.0054808	included
0.391255	-0.00394198	included
0.330213	-0.0053569	included
0.357517	-0.00489436	included
0.27968	0.000204141	included
0.388069	-0.00258739	included
0.371976	-0.00766861	included
0.390145	-0.00327409	included
0.378719	0.000620299	included
0.468526	-0.00446575	included
0.508113	-0.00247096	included
0.50163	-0.0025634	included
0.417084	-0.00290039	included
0.403389	-0.00211789	included
0.391858	-0.00260018	included
0.355346	-0.00270397	included
0.457579	-0.0118702	included
0.46944	-0.00873362	included
0.486452	-0.00605995	included
0.356624	-0.00033279	included
0.30086	-0.014368	included
0.377928	-0.00622577	included
0.370312	-0.00381348	included
0.372572	-0.0134022	included
0.364626	-0.00352839	included
0.529756	0.000781039	included
0.524262	0.0037837	included
0.442009	0.00264775	included
0.40051	-0.001198	included
0.396704	-0.00500455	included
0.340979	-0.00637565	included
0.373349	-0.0042356	included
0.357311	-0.00838468	included
0.341669	-0.00289432	included
0.28621	-0.0125902	included
0.218217	-0.00432842	included
0.401253	0.000939118	included
0.356493	-0.00312128	included
0.346681	0.00175307	included
0.338302	-0.00523506	included
0.386691	-0.0117996	included
0.4048	0.00183843	included
0.39251	-0.00206854	included
0.421929	-0.00452273	included
0.390646	-0.00738856	included
0.44376	-0.00355359	included
0.395971	-0.00381642	included
0.43792	0.00174623	included
0.437884	-0.000361651	included
0.487007	0.00117361	included
0.481354	0.00264826	included
0.452101	-0.00117519	included
0.445845	0.00131864	included
0.433086	0.000813251	included
0.480115	0.00247846	included
0.50108	-0.00315565	included
0.504921	0.00317616	included
0.529491	-0.00516229	included
0.466755	-0.0115284	included
0.375535	0.000697689	included
0.470523	-0.00602098	included
0.481927	-0.00154689	included
0.499958	-0.0012864	included
0.486033	-0.00267475	included
0.4656	-0.00212383	included
0.442465	-0.0109033	included
0.434753	-0.00225746	included
0.301656	0.00726996	included
0.173151	0.00212829	included
0.0312094	-0.00645904	included
0.0579185	0.00289962	included
0.104951	-0.00764675	included
0.12325	0.00100794	included
0.121047	-0.00392446	included
0.141971	0.000681785	included
0.211046	-0.00487728	included
0.179783	-0.00656483	included
0.165313	-0.000600262	included
0.134338	-0.00385842	included
0.181554	0.00287913	included
0.210083	0.00521747	included
0.23615	-0.00249753	included
0.257891	0.00521803	included
0.197518	0.00511189	included
0.148354	-0.00506928	included
0.10988	-0.00572098	included
0.110244	-0.00684727	included
0.0519433	-0.00759856	included
0.0931402	-0.00316046	included
0.078005	-0.00476613	included
0.127916	-0.00185551	included
0.133128	-0.000523898	included
0.172706	-0.00357309	included
0.130964	-0.0114585	included
0.131472	0.00171036	included
0.137333	-0.00147057	included
0.184586	0.000907206	included
0.172979	-0.00847749	included
0.208002	-0.00153502	included
0.162684	-0.00144557	included
0.187439	0.00188792	included
0.127283	0.00175455	included
0.126966	0.000449374	included
0.120195	-0.0142888	included
0.159885	0.0027212	included
0.163717	-0.00868636	included
0.137444	-0.00782583	included
0.138852	0.00274331	included
0.173636	-0.00312552	included
0.202097	-0.00161553	included
0.237885	-0.0132865	included
0.228298	-0.0077679	included
0.255223	-0.00210081	included
0.198031	-0.000818271	included
0.212823	0.00269313	included
0.187205	-0.00472442	included
0.15674	-0.0135328	included
0.0790307	-0.00579493	included
0.0764944	-0.00442593	included
0.102202	-0.00554968	included
0.132843	-0.00826753	included
0.139629	-0.00842983	included
0.131942	-0.00467645	included
0.107317	0.000225265	included
0.169985	-0.00807011	included
0.15153	-0.00342334	included
0.127207	-0.00794862	included
0.0789609	-0.0108829	included
0.123408	-0.00938135	included
0.162693	-0.00876729	included
0.15856	0.00165492	included
0.186801	-0.00492169	included
0.196759	0.00209643	included
0.24156	0.00113457	included
0.184444	0.000785203	included
0.167646	-0.00127263	included
0.148916	-0.0029637	included
0.102585	0.00324854	included
0.138948	0.00168893	included
0.0944528	-0.000597562	included
0.162237	-0.00712548	included
0.155138	-0.00109004	included
0.20848	-0.0101171	included
0.228957	-0.0108353	included
0.175553	0.00255422	included
0.16056	0.00342908	included
0.15884	1.86584e-05	included
0.185036	-0.000435771	included
0.22493	-0.00187433	included
0.232625	-0.00214888	included
0.186894	-0.0103659	included
0.220803	-0.00221211	included
0.258994	0.00350284	included
0.215029	0.019206	included
0.155016	0.0190844	included
0.123539	0.0158321	included
-0.0499367	0.00275694	included
0.0498756	-0.0015545	included
0.0563853	0.00340357	included
0.108842	-0.00107841	included
0.113671	-0.008617	included
0.0899713	0.00286492	included
0.0964065	0.000775397	included
0.130155	0.00847702	included
0.129692	0.00607687	included
0.108958	-0.00939963	included
0.114637	-0.00885395	included
0.0650018	-0.00870032	included
0.0479047	0.000481159	included
0.057224	-0.00500616	included
0.175448	0.000709915	included
0.092094	-0.000585491	included
0.079621	0.0020032	included
0.0680699	-0.00256349	included
0.106443	-0.00129819	included
0.0753421	-0.00733131	included
0.0729728	0.000471345	included
0.107355	-0.0071737	included
0.0777575	0.000646463	included
0.0580122	0.00444849	included
0.0555629	0.00365049	included
0.0644682	-0.00180308	included
0.053537	-0.00912796	included
0.0394107	-0.00203755	included
0.0821284	0.000607391	included
0.0494828	-0.00268374	included
0.140953	-0.00106981	included
0.222653	0.0178377	included
0.203675	0.0243788	included
0.162889	0.0295436	included
0.115031	0.0191665	included
0.101732	0.0221002	included
-0.0509028	0.000175959	included
-0.0651287	0.00551683	included
0.0529988	0.00225455	included
0.0492527	-0.00131333	included
0.0567467	-0.00190394	included
0.0705301	0.00186749	included
0.0514322	-0.00462372	included
0.0711242	-0.00297089	included
0.0733963	-0.0105789	included
0.121469	-0.00524177	included
0.0475807	-0.00443569	included
0.0897534	0.00295716	included
0.1269	0.00315934	included
0.0645905	0.00712557	included
0.115203	0.00413674	included
0.0973758	-0.00606077	included
0.105939	-0.0063866	included
0.0460919	-0.00514054	included
0.0652942	-0.00164602	included
0.070045	0.00114945	included
0.0502361	-0.0039056	included
0.0676573	-0.00630694	included
0.0538511	-0.00232772	included
0.0461636	-0.0065585	included
0.0556793	-0.0120826	included
0.0870085	-0.00561336	included
0.072845	-0.00096659	included
-0.0564974	-0.00535532	included
0.0767724	-0.00445276	included
0.0428173	-0.0128919	included
0.0941628	-0.00275653	included
-0.067929	-0.00622712	included
0.0471756	-0.00419259	included
0.0521436	-0.00322907	included
0.050786	-0.00376008	included
0.157323	0.0185799	included
0.261914	0.0355365	included
0.25531	0.0357644	included
0.182538	0.0239551	included
0.0783993	0.0103927	included
0.084431	0.000908443	included
0.0641457	-0.00254363	included
0.0582228	-0.00156299	included
0.0450771	-0.00186581	included
-0.08571	-0.00226154	included
-0.0704705	0.0114092	included
0.181291	-0.000224307	included
0.109182	0.00183195	included
0.116091	-0.00141907	included
0.0606092	-0.0057021	included
0.0621077	-0.00691681	included
0.0877996	-0.0051429	included
0.0922707	-0.00131738	included
0.057736	-0.000427323	included
0.0933115	-0.00124668	included
0.0678538	-0.000696264	included
0.0599059	0.00315039	included
0.0503977	-0.0112153	included
0.0675196	-0.0121901	included
0.0551354	-0.00340785	included
0.0247647	-0.00683831	included
0.0441585	0.000999001	included
0.0454791	-0.00582401	included
0.0604859	0.00251364	included
-0.0761508	0.00411346	included
-0.111876	-0.00264525	included
-0.0734999	-0.0109175	included
-0.0894921	0.00143726	included
-0.0873599	0.000633543	included
0.0586832	-0.0104483	included
0.0526629	-0.0127956	included
0.0552022	-0.0119617	included
0.0417298	-0.00659133	included
0.0956015	-0.00257174	included
0.0798665	-0.0131862	included
0.164476	0.0403356	included
0.245812	0.0391029	included
0.217076	0.0258222	included
0.137031	0.0141976	included
0.0888678	0.00582555	included
0.0532515	0.000691925	included
0.0697982	-0.0101411	included
0.0479906	0.00171223	included
0.0605127	0.000177564	included
0.0599508	-0.000371769	included
0.113922	-0.00899264	included
0.125795	-0.0029933	included
0.120702	-0.010096	included
0.115753	-0.00640712	included
-0.0436963	-0.00263882	included
-0.0734648	0.00127133	included
-0.0822872	-0.00944343	included
-0.0676089	-0.00575974	included
-0.0778082	-0.00635132	included
-0.0583657	-0.00527406	included
-0.0448012	-0.00167667	included
-0.0473799	0.00403715	included
0.0479468	-0.0129963	included
0.0523816	-0.00264349	included
-0.0778784	-0.00136257	included
-0.0406606	-0.00347689	included
-0.0484367	-0.0056225	included
0.137924	0.0400698	included
0.214336	0.0247398	included
0.193816	0.0186583	included
0.0878684	0.0111705	included
0.0652333	0.00134314	included
-0.0561864	0.00090489	included
-0.0583979	0.00406929	included
-0.0452779	-0.000564876	included
-0.0630085	-0.00517379	included
-0.0688468	-4.46197e-05	included
-0.122728	-0.00326339	included
-0.0969114	0.00204571	included
-0.0924653	-0.00126813	included
-0.0570469	-0.00414438	included
-0.0436035	-0.0024067	included
-0.0404837	0.000241395	included
-0.0546002	0.00297821	included
-0.06133	-0.00470626	included
-0.0514689	-0.00147938	included
-0.0754005	-0.00714773	included
-0.0351193	-0.00246977	included
-0.0542645	-0.0050898	included
0.106041	0.0196878	included
0.0576175	-0.00347779	included
0.0801377	0.00289388	included
-0.0649496	0.00435548	included
-0.0610068	0.00169963	included
-0.0703953	0.00304564	included
-0.0935535	-0.00860949	included
-0.0531062	0.00278907	included
-0.0413552	0.00149023	included
-0.0843017	0.00680778	included
-0.0809315	-0.00753881	included
-0.070623	0.00137805	included
-0.112633	-0.00621201	included
-0.113952	0.00272606	included
-0.0881261	-0.00778801	included
-0.082046	-0.00998795	included
-0.0644944	0.00132322	included
-0.0642289	-0.00469547	included
-0.0534483	-0.00756671	included
-0.0608029	0.000247597	included
-0.0711225	-0.00675354	included
0.0791884	-0.00783123	included
0.0458681	-0.00499395	included
-0.0893161	-0.00736189	included
0.0463828	0.00088215	included
-0.0612354	0.00251104	included
-0.0480797	0.000784623	included
0.0711548	0.00317666	included
0.0644488	0.00139496	included
0.0436883	-0.00107398	included
-0.0774577	-0.000284176	included
-0.0706732	0.00564775	included
-0.102332	-0.00107404	included
-0.106333	-0.00948096	included
-0.0841744	-0.00474116	included
-0.0722502	-0.0111444	included
-0.0732792	-0.00244416	included
-0.0577389	0.00160595	included
-0.0612085	0.00398982	included
-0.0873081	-0.000123222	included
-0.0753721	-0.00548312	included
-0.0951314	-0.00286709	included
-0.0701133	-0.00108474	included
-0.0694426	-0.00282062	included
-0.0537872	4.82162e-05	included
-0.0795513	-0.00248268	included
-0.0827333	-0.00776956	included
0.0683914	0.00290188	included
-0.0605031	0.00435311	included
-0.0524661	-0.00258505	included
0.0747829	0.00771759	included
0.0842515	0.00779537	included
0.106067	0.000770665	included
0.0945593	-0.001388	included
-0.0810254	0.00390561	included
-0.0586677	0.00173971	included
-0.0517338	0.000972861	included
-0.0391274	0.00246288	included
-0.058011	0.00562209	included
-0.0573862	-0.00659856	included
-0.0996045	-0.00327725	included
-0.0723018	0.0031635	included
-0.0618554	-0.00712382	included
-0.0631783	-0.00214938	included
-0.0755128	-0.00323048	included
-0.0684907	0.00109152	included
-0.0570787	-0.000986576	included
-0.0633545	0.00232211	included
-0.0845411	-0.00210634	included
-0.0702398	-0.00501812	included
-0.0685021	-0.00656436	included
-0.0715301	-0.00207329	included
0.118399	-0.00366051	included
0.106459	0.000625315	included
0.0617128	-0.000510894	included
0.0412148	-0.00203815	included
0.0531573	-0.00248426	included
0.0480578	-0.00284607	included
0.129526	-0.00484644	included
0.102912	-0.00626266	included
-0.0465358	0.00400322	included
-0.0651256	-0.00965836	included
-0.062968	-0.00133643	included
-0.0716098	0.000915787	included
-0.050131	0.00319705	included
-0.0510616	0.00132718	included
-0.0610902	0.00204307	included
-0.0704014	-0.00480805	included
-0.084937	-0.00991535	included
-0.102587	-0.00609897	included
-0.0902848	-0.00555255	included
-0.0724076	-0.00844188	included
0.0449419	-0.00592965	included
0.0432563	-0.00535459	included
0.0460524	0.00249343	included
-0.0642023	-0.00225645	included
-0.0419452	-0.00277823	included
-0.0442403	4.44053e-05	included
-0.0698307	0.0020536	included
-0.0709513	0.000243225	included
-0.0929641	-0.00502512	included
-0.0496466	-0.00302936	included
-0.08591	-0.00194087	included
-0.0516127	0.000900764	included
-0.0393037	0.00316507	included
-0.0756005	0.00365502	included
-0.0793754	0.0033878	included
-0.0936706	-0.00560346	included
-0.0648422	-0.00506918	included
-0.0698883	-0.00881825	included
0.060687	0.00590316	included
0.0534807	0.000907801	included
-0.0506586	-0.00123549	included
-0.0513705	0.0056266	included
-0.126504	-0.0106422	included
-0.159391	-0.00933343	included
-0.121158	-0.0156147	included
-0.075523	-0.00217502	included
-0.0621578	-0.0072258	included
-0.05628	-0.000249472	included
-0.0574788	-0.0045167	included
-0.0554154	0.00393669	included
-0.0547403	0.00255543	included
-0.0548978	-0.0059231	included
-0.0677368	0.0041214	included
-0.0871643	-0.00658814	included
-0.0854053	-0.00569497	included
-0.0756842	-0.0105018	included
-0.0449358	0.000847937	included
-0.0541504	-0.0026347	included
-0.0288435	-0.00136526	included
-0.070777	-0.0102786	included
-0.0606984	-0.00906501	included
-0.0389034	-0.00186199	included
-0.070582	-0.000213741	included
-0.0771119	0.0036439	included
-0.0625391	0.00549715	included
-0.0487603	0.0052507	included
-0.0378465	-0.00016565	included
-0.0739958	-0.002581	included
-0.121061	-0.0102447	included
-0.124857	-0.016548	included
-0.077485	-0.00231914	included
-0.0883945	-0.000664513	included
-0.0749682	-0.00359295	included
-0.0614027	-0.00152414	included
0.0697408	-0.00229632	included
-0.0777459	-0.00601507	included
-0.0424596	0.00302352	included
-0.0526068	-0.000946	included
-0.0396047	0.000305748	included
-0.0774556	-0.00382371	included
-0.08299	-0.00801765	included
0.122358	0.0164136	included
-0.0683274	0.00646481	included
-0.0658106	0.00351426	included
-0.0492808	0.00548055	included
0.0532121	0.000408337	included
-0.112179	-0.00541473	included
-0.0916689	-0.00336257	included
-0.0573609	-0.00586676	included
-0.0484269	-0.00128531	included
0.0487271	0.000477389	included
-0.0947543	-0.0140145	included
-0.101395	-0.00747837	included
-0.113422	-0.00741844	included
-0.0802916	-0.00979226	included
-0.0345116	-0.00200987	included
-0.048818	-0.000466502	included
-0.0913034	-0.00995293	included
-0.112762	-0.00536872	included
-0.0767118	0.00364551	included
0.0406768	-0.0042822	included
-0.0676689	-0.000321565	included
0.060741	-0.00183107	included
-0.0306264	0.000561748	included
-0.0524141	0.00314561	included
-0.064043	-0.00255037	included
-0.0636343	-7.08043e-05	included
-0.0593921	0.00306497	included
-0.0545873	-0.00136954	included
-0.0587923	-0.00234758	included
0.125878	0.0195288	included
-0.0559289	0.0129106	included
-0.0579852	0.00134381	included
-0.0386648	2.89541e-05	included
-0.0611357	0.00181433	included
-0.0381002	-0.00227859	included
-0.0564037	-0.00734913	included
-0.0525053	-0.0034722	included
-0.0780846	-0.0116364	included
-0.157778	-0.00998981	included
-0.135104	-0.00508228	included
-0.107373	-0.00332562	included
-0.0647252	0.000979895	included
-0.087722	-0.00401458	included
-0.0489696	-0.00504158	included
-0.0766305	0.00391823	included
-0.0837586	-0.00103481	included
-0.0517495	0.00331474	included
-0.11776	-0.0141492	included
-0.0558845	-0.00320365	included
-0.0766049	-0.00225633	included
-0.0951745	-0.00789429	included
-0.0570304	-0.00381814	included
-0.0859385	0.000173569	included
-0.0871813	0.000671756	included
-0.0817793	-0.00234959	included
-0.0759188	-0.00878761	included
0.0366758	-0.00326963	included
0.0857705	-0.00248081	included
0.0838733	-0.00556707	included
-0.0752299	-0.00254389	included
-0.06518	0.002497	included
-0.0604071	0.00153355	included
-0.0580448	0.0170979	included
-0.0508229	0.0192849	included
-0.0526992	0.00166765	included
-0.0488939	-0.000772527	included
-0.0949582	-0.0102271	included
-0.0916439	-0.00231442	included
-0.0545879	-0.000104138	included
-0.0891916	0.00288382	included
-0.0639862	-0.000478183	included
-0.0939884	-0.00545661	included
-0.119856	-0.0100152	included
-0.0811161	-0.00462906	included
-0.0821119	0.00279886	included
-0.0717029	-0.0047028	included
-0.0526206	-0.00141909	included
-0.07418	-0.000740614	included
-0.062749	0.00380956	included
-0.0436489	-0.0033432	included
-0.0895599	-0.00788061	included
-0.090748	-0.00577092	included
-0.088287	-0.0077822	included
-0.0515065	-0.00147004	included
-0.0595015	0.000798003	included
-0.0606554	0.00691064	included
0.0452674	0.00183781	included
-0.0758979	0.00749431	included
-0.056905	-0.000439409	included
-0.0655129	-0.00401798	included
-0.092053	-0.00799101	included
-0.082203	-0.00995878	included
-0.0727762	-0.0017292	included
-0.0632517	1.03588e-05	included
-0.0392076	-0.000785582	included
-0.0630576	-0.00269821	included
-0.0652396	-0.0051411	included
-0.0596001	0.0019828	included
-0.0688761	0.00181259	included
-0.0426217	0.00202175	included
-0.0598309	0.00266548	included
-0.0767261	-0.00418811	included
-0.0691425	-0.00331319	included
-0.0790425	-0.00307952	included
-0.0704893	-0.00811316	included
-0.060097	0.00258134	included
-0.070504	0.00536407	included
-0.0460078	-0.0013861	included
-0.0780452	-0.00364072	included
-0.04865	0.00197059	included
-0.082469	-0.000673666	included
-0.080579	-0.00535007	included
0.0544682	-0.00257569	included
-0.0777411	-0.00842339	included
-0.0632965	-0.00726297	included
-0.0624096	0.0014271	included
-0.064682	-0.00689789	included
-0.0619905	-0.00491806	included
-0.0639536	0.00132766	included
-0.0779715	-0.00372459	included
-0.0668396	-0.00290219	included
-0.0575218	-0.00311979	included
-0.091536	-0.0128046	included
-0.0956318	-0.0112231	included
-0.079699	-0.00216028	included
-0.0705282	-0.00329785	included
-0.0538908	-0.00667779	included
-0.0505253	0.00222491	included
-0.0673452	0.00145434	included
-0.0521369	0.000188898	included
-0.0922629	-0.0149386	included
-0.14134	-0.0084445	included
-0.0894123	0.00316957	included
-0.069846	-0.00522668	included
-0.0736974	-0.000790741	included
-0.0451563	-0.00289715	included
-0.117177	-0.00284932	included
-0.0756631	0.00176422	included
-0.0664134	-0.00167861	included
-0.03754	0.00508525	included
-0.0454992	-0.000747644	included
-0.0604313	-0.00353436	included
-0.0477334	0.00561714	included
-0.0708671	0.00159599	included
-0.0633681	-0.0086565	included
-0.0850823	-0.00632071	included
-0.0510149	0.000581983	included
-0.0663033	-0.00546959	included
-0.0829729	-0.00270483	included
-0.0848173	0.00075913	included
-0.0671707	-0.00445214	included
-0.0676166	-0.00530031	included
-0.0615128	-0.00262668	included
-0.0720651	-0.00313977	included
-0.0775488	-0.004063	included
-0.0727658	0.0331969	included
-0.0882112	0.0310467	included
-0.0772969	1.44296e-05	included
-0.0678117	-0.00408956	included
-0.0691377	-0.00751453	included
-0.0723046	-0.00679887	included
-0.0959699	-0.0123948	included
-0.120738	0.00685807	included
-0.0897516	-0.010608	included
-0.0876451	-0.00213902	included
-0.0848735	0.000923693	included
-0.066508	-0.00403487	included
-0.0779116	-0.00300456	included
-0.0927438	-0.00695078	included
-0.0396304	-0.00223897	included
-0.105935	-0.00728289	included
-0.107795	-0.00184084	included
-0.121277	-0.011673	included
-0.081194	0.000912792	included
-0.0702869	-0.00210336	included
-0.0803705	-0.00861942	included
-0.0750931	-0.00893109	included
-0.0738371	-0.00481908	included
-0.0891487	-0.00355012	included
-0.0755884	-0.0025085	included
-0.0649327	0.00154762	included
-0.0707765	-0.0077182	included
-0.100579	-0.00651846	included
-0.067978	-0.00319252	included
-0.0584649	0.00065573	included
-0.055652	-0.00247343	included
-0.067881	-0.00103711	included
-0.0574276	0.00145882	included
-0.0454674	0.000260252	included
-0.0494994	0.0170282	included
-0.0623579	0.000798304	included
-0.03667	-0.00236477	included
-0.0635889	-0.000817954	included
-0.0385537	-0.00178761	included
-0.0351654	-0.00154888	included
-0.0447481	-0.00204904	included
-0.0330164	-0.00101393	included
-0.0589823	-0.00190762	included
-0.0336311	0.00119767	included
-0.067139	-0.000669847	included
-0.0808377	-0.00916456	included
-0.0775179	-1.0019e-06	included
-0.0515823	-0.0032214	included
-0.0375235	0.000923421	included
-0.0294158	-0.000199504	included
-0.0378927	-0.000857092	included
-0.041198	-0.00186796	included
-0.0476117	-0.00396905	included
-0.0417646	-0.00400919	included
0.04143	-0.00191737	included
-0.0296922	0.00082421	included
0.0531283	-0.00274	included
0.0617635	-0.00524102	included
0.0341068	-0.00479362	included
-0.0442242	0.000291615	included
-0.0467728	-0.000154506	included
-0.028038	0.00182395	discarded
-0.0134528	0.000774876	discarded
-0.00640537	-0.00242287	discarded
-0.00265691	-0.00112854	discarded
0.00427905	0.000535413	discarded
-0.00110335	0.000347515	discarded
-0.00765697	-0.000853621	discarded
-0.00500961	0.000146554	discarded
-0.00778161	-8.81878e-05	discarded
-0.0110839	0.00073699	discarded
-0.0111481	-0.000361243	discarded
-0.0100596	0.00115195	discarded
-0.00366856	0.000822822	discarded
-0.00395432	0.000989187	discarded
0.00260599	-0.000411284	discarded
0.00163421	-0.00110086	discarded
0.0134527	0.000322362	discarded
0.00337841	0.00122441	discarded
-0.00262437	-0.00168802	discarded
0.00934118	-0.000910849	discarded
-0.00373365	-0.00202311	discarded
0.0113101	0.0011075	discarded
-0.000568895	-0.000141158	discarded
0.00924911	-0.00185316	discarded
0.00203067	-0.00166326	discarded
0.00567604	-2.03726e-05	discarded
0.0112322	-0.00054285	discarded
0.00350463	-0.00140454	discarded
0.0166793	-0.00748617	discarded
0.00984198	-0.00132137	discarded
0.0104976	0.000861589	discarded
-0.0186054	-0.00108463	discarded
-0.015867	0.00199229	discarded
-0.0051152	-0.000370588	discarded
-0.00532373	0.000173815	discarded
-0.00620587	-0.000430393	discarded
-0.00272847	-0.00156638	discarded
0.00563759	-0.000306721	discarded
0.000170116	0.000662397	discarded
-0.00733855	-0.00196847	discarded
-0.00789659	0.000636985	discarded
-0.0117246	0.000679498	discarded
-0.0107344	-0.000695855	discarded
-0.00864581	-0.000312574	discarded
-0.00034845	-0.00184275	discarded
-0.000848594	0.000331032	discarded
-0.000427433	0.00087337	discarded
0.000115382	-0.00114579	discarded
-0.000691179	0.000184864	discarded
0.00446782	0.000756576	discarded
-0.0163358	-0.000102529	discarded
-0.0085215	-0.00401652	discarded
-0.00116274	-0.00120076	discarded
0.0127584	-0.00194149	discarded
0.0209686	-0.000193847	discarded
0.0156522	-0.00032194	discarded
-0.00442437	-0.000637806	discarded
-0.00601594	-0.000940288	discarded
-0.0105737	-0.000496699	discarded
-0.0101345	-0.000701816	discarded
-0.0079252	0.00109777	discarded
-0.000506857	-0.00216685	discarded
0.00052403	0.000226071	discarded
-0.00846947	-0.000236277	discarded
-0.0190997	-0.00200547	discarded
-0.0102202	-0.0020724	discarded
0.0036554	0.0015288	discarded
0.00322996	-0.00282422	discarded
-0.0150556	0.00257327	discarded
-0.00259563	-0.00283588	discarded
-0.000843206	0.00168849	discarded
-0.00316643	0.00857532	discarded
-0.00314245	0.011843	discarded
0.0178566	0.0099001	discarded
0.0180229	0.00129784	discarded
0.0189921	0.00398376	discarded
0.00580032	0.00138618	discarded
0.00151412	0.00109611	discarded
0.00344214	0.00167801	discarded
-0.00332146	0.000643391	discarded
0.00144807	0.00101881	discarded
0.000492306	-0.0018371	discarded
0.00485454	0.000271095	discarded
0.00664782	-0.00117852	discarded
0.00212081	0.000394703	discarded
0.00179761	-0.00356934	discarded
-0.00092172	0.00261524	discarded
-0.00411309	0.000487338	discarded
-0.0061377	-0.000735245	discarded
-0.00195895	-0.00245118	discarded
-0.00159997	-0.00034789	discarded
-0.000458893	0.00111812	discarded
-0.00122274	-0.00114845	discarded
-0.0046114	-0.00100959	discarded
-0.00544866	0.000637624	discarded
-0.00792248	-0.000241626	discarded
-0.00128349	-0.000894704	discarded
0.00106285	-0.00133638	discarded
0.000661967	0.00104873	discarded
-0.000122778	0.00168018	discarded
0.000731053	0.0012993	discarded
-0.00313486	0.00226528	discarded
-0.0123522	0.000928326	discarded
-0.0117415	0.00231755	discarded
-0.00415239	0.000444542	discarded
0.000845782	0.000595558	discarded
0.00257406	0.000921381	discarded
0.0052802	0.000740221	discarded
0.00254611	-0.00187278	discarded
-0.000566957	-0.000803626	discarded
0.000641558	-0.000937748	discarded
0.00377379	-0.00353477	discarded
0.00100083	-0.00113847	discarded
-0.00695731	0.00326601	discarded
-0.00618641	0.00061182	discarded
-0.00502176	0.000154318	discarded
-0.000591115	0.00150832	discarded
-0.00436879	0.00195807	discarded
-0.00551767	-0.00113617	discarded
-0.00391694	-1.40855e-05	discarded
0.000314679	-0.000704355	discarded
0.00551495	0.000861805	discarded
0.0111667	0.0010263	discarded
0.0042805	0.00343638	discarded
0.0131819	-0.00030182	discarded
0.00827312	0.00172548	discarded
-0.000831855	-0.000185635	discarded
0.000687872	0.00113797	discarded
0.0079969	0.00532704	discarded
0.00883639	0.00294196	discarded
0.00339515	0.000931027	discarded
0.0057029	0.00102932	discarded
0.0110629	7.44775e-05	discarded
0.018895	9.79398e-05	discarded
0.0125263	0.00111198	discarded
0.00503549	0.00363536	discarded
0.00169541	0.00183551	discarded
0.007512	-0.00027428	discarded
-0.0507029	0.00266502	discarded
-0.0294585	-0.00160619	discarded
-0.0263911	-0.00245267	discarded
-0.00487257	-0.00443919	discarded
-0.0117336	-0.00410272	discarded
-0.0302968	0.000307905	discarded
-0.0160475	-0.000376651	discarded
-0.0270734	0.00142649	discarded
-0.0320716	0.00300303	discarded
-0.0316039	0.00323274	discarded
-0.0534674	-0.000549845	discarded
0.0248339	-0.0106309	discarded
0.0464548	-0.00056582	discarded
0.0636788	-0.00829058	discarded
0.0454159	-0.00596458	discarded
0.0467228	0.00185066	discarded
-0.0312846	-0.00432703	discarded
-0.00707913	-0.00821599	discarded
0.00163823	-0.00362271	discarded
-0.00775086	-0.000522874	discarded
-0.00670383	-0.00253947	discarded
-0.0247792	-0.00309698	discarded
0.0123848	-0.00369589	discarded
-0.00122214	-0.0043029	discarded
0.0114782	-0.00522652	discarded
-0.0177075	-0.000796676	discarded
0.0137244	0.00160596	discarded
-0.0108138	-0.00110497	discarded
-0.019555	-0.000531035	discarded
-0.00543853	-0.00643331	discarded
0.016484	0.000775077	discarded
-0.00207683	0.00271275	discarded
-0.0277224	-0.0086565	discarded
-0.0454264	-0.00164488	discarded
-0.0397358	-0.00231044	discarded
-0.0317823	-0.00451079	discarded
-0.024093	-0.00303104	discarded
-0.00448938	-0.00662686	discarded
-0.00165813	0.00472404	discarded
0.00498564	-0.0031802	discarded
0.0395117	-0.00928658	discarded
0.0524722	-0.00585503	discarded
0.0516287	0.000643466	discarded
-0.0410988	-0.00554038	discarded
0.0103233	-0.0136734	discarded
0.0260817	-0.00816035	discarded
0.0310651	-0.00806665	discarded
0.0386807	-0.00444834	discarded
-0.00278271	-0.00186134	discarded
0.0300151	-0.00426562	discarded
-0.0116375	-0.00150482	discarded
-0.0190125	-0.00118728	discarded
-0.0171448	-0.00516945	discarded
-0.0245192	0.00258192	discarded
-0.0278056	-0.00807764	discarded
-0.0225769	6.27214e-05	discarded
-0.0295932	-0.00247058	discarded
-0.0418129	-0.00478148	discarded
-0.00571739	0.00233535	discarded
-0.00462514	-0.00222982	discarded
-0.0579327	-0.000688319	discarded
-0.0149968	-0.0124876	discarded
-0.00873905	0.00446632	discarded
-0.0107373	0.0272194	discarded
0.0229984	0.0389758	discarded
0.0871061	0.0409198	discarded
0.0567059	0.0160368	discarded
0.00590027	0.00525534	discarded
-0.00515295	0.00243471	discarded
-0.00499239	0.00465816	discarded
-0.0110529	0.00367519	discarded
-0.00174626	0.00273299	discarded
0.00433737	-0.00645106	discarded
0.0105777	-0.00441224	discarded
0.0295057	-0.00127043	discarded
0.00515958	-0.0032729	discarded
0.00662506	-0.00774352	discarded
-0.0090603	0.00617367	discarded
-0.0197509	-0.00281759	discarded
-0.0270017	0.00100211	discarded
-0.00861227	-0.00745607	discarded
-0.00536379	0.000534267	discarded
-0.00144315	0.00283656	discarded
-0.0105805	-0.00117776	discarded
-0.0224658	-0.00234091	discarded
-0.0218873	0.00333886	discarded
-0.0301731	-0.00552054	discarded
-0.0107983	-1.02519e-05	discarded
-0.00279411	-0.00322471	discarded
0.00096411	0.00494584	discarded
-0.00776205	0.00255678	discarded
-0.00857778	0.00631276	discarded
-0.0275428	0.00586865	discarded
-0.0505554	0.00530831	discarded
-0.0170027	0.00295311	discarded
0.000798353	-0.000198849	discarded
-0.000128593	0.00421612	discarded
-0.00425155	0.00263967	discarded
-0.00993848	-0.00688983	discarded
-0.00530744	-0.00354206	discarded
0.00131147	-0.00169876	discarded
0.0120099	-0.0124543	discarded
0.0125591	-0.000916879	discarded
-0.0139172	0.00864577	discarded
-0.0205243	-0.000564601	discarded
-0.020078	-0.000196674	discarded
-0.00548165	-0.000866454	discarded
-0.0155595	0.00193198	discarded
-0.0120647	-0.00690374	discarded
-0.0175516	0.00077697	discarded
-0.00136448	-0.000823138	discarded
0.00303399	0.00852885	discarded
0.0251553	0.00429375	discarded
0.0179183	0.00592067	discarded
0.0673794	0.00169128	discarded
0.0458285	0.00304484	discarded
0.0279275	0.00117579	discarded
0.0180278	0.00990221	discarded
0.0434094	0.00934569	discarded
0.029756	0.0042348	discarded
0.0142592	0.00275986	discarded
0.00912999	-0.000206017	discarded
0.0338605	0.00353188	discarded
0.0659337	0.00987692	discarded
0.0296203	0.00491143	discarded
0.0185658	0.000736808	discarded
-0.0664134	-0.00491903	discarded
-0.0297914	0.00171397	discarded
-0.03392	-0.00103337	discarded
-0.039928	-0.00692681	discarded
-0.00515812	-0.0033667	discarded
0.0179867	-0.0103931	discarded
0.0405259	-0.00196576	discarded
0.021091	-0.000744163	discarded
0.0244067	-0.00376205	discarded
0.00581738	0.000500633	discarded
0.0208475	0.00202907	discarded
-0.0036505	-0.000857647	discarded
-0.00055641	0.00352324	discarded
-0.00682962	-0.00154815	discarded
-0.0224756	0.000306942	discarded
-0.0523095	-0.004917	discarded
0.0154466	-0.00946683	discarded
0.0249076	-0.00231307	discarded
0.000353965	-0.00279524	discarded
-0.0172007	-0.00100559	discarded
0.0654702	-0.00256492	discarded
0.0421214	-0.0114407	discarded
0.0280717	-0.0031407	discarded
0.0301256	-4.94693e-07	discarded
0.000166047	-0.00621488	discarded
-0.0155268	-0.00779035	discarded
-0.0431849	-0.00340545	discarded
-0.0468198	0.00332194	discarded
-0.0423278	-0.000436136	discarded
-0.0456882	-0.00078319	discarded
-0.0526759	-0.000183929	discarded
-0.050708	-0.0121757	discarded
-0.0128497	-0.00411054	discarded
0.00895811	-0.00660434	discarded
0.0116084	-0.0104099	discarded
-0.0133625	0.00233201	discarded
-0.0422043	-0.00484461	discarded
-0.0501305	-0.000880642	discarded
-0.0532359	-0.00347004	discarded
-0.0381051	-0.00607823	discarded
-0.0203379	-0.00550639	discarded
-0.0385246	-0.0069083	discarded
-0.0555573	-0.00965777	discarded
-0.00543649	0.00183826	discarded
0.0109928	-0.00833219	discarded
0.016349	-0.00448927	discarded
-0.0157721	-0.0130501	discarded
-0.0463281	-0.00975691	discarded
-0.0134355	-0.0189574	discarded
-0.0300935	-0.0101047	discarded
-0.0294701	-0.00751915	discarded
-0.0674532	-0.0097013	discarded
-0.0320794	-0.00616273	discarded
0.00775531	0.00162815	discarded
0.020539	-0.00175046	discarded
-0.00052631	-0.00268944	discarded
0.0142131	-0.00568339	discarded
-0.00103935	0.00194021	discarded
-0.0212554	-0.000145257	discarded
-0.0406816	-0.00245205	discarded
-0.0705579	-0.0157401	discarded
-0.046591	-0.0053615	discarded
-0.0417169	-0.00550006	discarded
-0.0406653	-0.000618138	discarded
-0.0453299	-0.00598577	discarded
-0.0111127	-0.00246646	discarded
0.0293945	-0.00890918	discarded
0.0359671	0.00559435	discarded
0.0437544	0.016825	discarded
0.074591	0.033938	discarded
0.0832972	0.0457218	discarded
0.0792825	0.026812	discarded
0.0204692	0.0208051	discarded
-0.0062436	0.00201266	discarded
-0.00329137	0.00512314	discarded
-0.0133554	0.000189008	discarded
-0.0155455	0.0030106	discarded
-0.00851762	0.000199996	discarded
0.00378487	-0.00782594	discarded
0.0121287	-0.00801141	discarded
0.0352602	-0.0020596	discarded
0.0055695	-0.00294757	discarded
-0.00173328	0.0016569	discarded
-0.0149882	-0.00841397	discarded
-0.0303112	-0.00692935	discarded
-0.0216779	0.00791171	discarded
-0.00717359	-0.000899175	discarded
-0.00449489	-0.000803923	discarded
-0.00410636	-0.000637588	discarded
-0.0185232	0.00395203	discarded
-0.0357001	-0.00155266	discarded
-0.0199779	0.00749975	discarded
-0.0210456	-0.00775986	discarded
-0.012106	-0.00319915	discarded
-0.0141616	-0.004438	discarded
-0.00401049	0.00601641	discarded
-0.00667044	-0.00247152	discarded
-0.0110046	0.00862768	discarded
-0.040738	0.00591895	discarded
-0.0514551	0.00629313	discarded
-0.0476385	0.00327671	discarded
-0.0161291	0.00597046	discarded
-0.00558839	0.00369813	discarded
0.00295396	0.00841354	discarded
-0.00698468	0.00437791	discarded
-0.0104665	-0.00413261	discarded
0.00386386	0.00479515	discarded
0.0034869	0.00183865	discarded
0.019537	-0.000520925	discarded
0.038663	0.00678917	discarded
0.0298718	0.00737489	discarded
0.0122245	0.00394093	discarded
-0.0144704	0.00106546	discarded
-0.00771591	-0.00078306	discarded
-0.00809614	-0.00561643	discarded
0.0137713	-0.00450358	discarded
0.00571499	0.00404225	discarded
0.00724763	0.00355188	discarded
0.0262477	0.0122832	discarded
0.0116607	0.00476402	discarded
0.0192798	0.00258422	discarded
0.0535269	0.0120196	discarded
0.0660258	0.00414364	discarded
0.0400581	0.000995368	discarded
0.040849	-0.00218002	discarded
0.0402071	-0.00343213	discarded
0.0560523	0.00395029	discarded
-0.0635118	-0.00337441	discarded
-0.0217193	0.000872544	discarded
-0.0337096	-0.0043899	discarded
-0.0302131	-0.00462836	discarded
0.000501803	-0.00864198	discarded
-0.000317255	-0.00328743	discarded
-0.00492894	-0.00336451	discarded
-0.00460045	-0.00460767	discarded
-0.0175372	-0.00357076	discarded
-0.0289878	-0.000678265	discarded
-0.0309042	0.00306072	discarded
0.0143779	0.00162282	discarded
-0.00296316	-0.00278295	discarded
-0.0182722	-0.00419334	discarded
-0.0653514	-0.0117107	discarded
-0.0473777	-0.00316485	discarded
-0.00590683	-0.00791687	discarded
-0.0149301	-0.00536723	discarded
-0.0434347	-0.00815467	discarded
-0.0111546	0.00311102	discarded
-0.0200317	0.0101576	discarded
0.0231956	-0.002143	discarded
0.00751739	0.00337531	discarded
-0.00121224	-0.00610379	discarded
-0.0216738	0.00541778	discarded
-0.0162076	-0.00417099	discarded
-0.00469098	0.00408812	discarded
-0.0139764	0.00507863	discarded
-0.0246085	-0.00198446	discarded
0.00327712	-0.00442678	discarded
-0.0672051	-0.00632862	discarded
-0.0166523	-0.00993185	discarded
-0.030508	-0.000208854	discarded
-0.0266428	-0.00804107	discarded
-0.0195414	0.00218388	discarded
-0.0167987	-0.00327266	discarded
0.00501697	0.00437251	discarded
-0.0463313	-0.000621278	discarded
-0.0510016	-0.00301107	discarded
-0.0494452	-0.0103509	discarded
-0.0256556	-0.00404835	discarded
-0.0128788	-0.00360761	discarded
-0.0129711	-0.00264877	discarded
0.0263545	-0.00500908	discarded
0.00568232	-0.00372475	discarded
-0.00789949	-0.0087952	discarded
-0.0634397	-0.0082278	discarded
-0.0749724	-0.0132897	discarded
-0.040901	-0.00100868	discarded
-0.0382556	-0.00175875	discarded
-0.0364785	-0.00947035	discarded
-0.0183488	-0.00243836	discarded
-0.0129768	0.00167686	discarded
-0.0356482	-0.00588521	discarded
-0.0193702	-0.000594006	discarded
-0.0277881	-0.00286784	discarded
-0.0161966	-0.00547096	discarded
-0.0462602	-0.00174489	discarded
-0.00966111	0.00583664	discarded
-0.00104213	0.0057625	discarded
0.0172917	-0.00220842	discarded
-0.0215415	-0.00581416	discarded
-0.0714674	-0.0121993	discarded
-0.059352	-0.00440309	discarded
-0.0312921	-0.00688722	discarded
-0.0227144	-0.00159781	discarded
-0.0444187	-0.00112373	discarded
-0.035139	0.00080068	discarded
0.0040329	-4.4382e-05	discarded
0.0660559	-0.00728171	discarded
0.075571	0.0146099	discarded
0.0545037	0.0435703	discarded
0.0285509	0.0399264	discarded
0.0317236	0.0265441	discarded
0.0165729	0.0211141	discarded
0.0284817	0.0106448	discarded
0.0257756	0.0125469	discarded
0.00440971	0.00234637	discarded
0.00154743	0.00440341	discarded
7.38793e-05	0.00484215	discarded
0.00109116	-0.00399625	discarded
-0.00150925	0.00111196	discarded
0.00364302	-0.00257105	discarded
-0.00205425	0.00157736	discarded
-0.00983554	0.000288576	discarded
-0.0101468	-0.0157936	discarded
-0.0200635	-0.00418125	discarded
-0.0130226	0.00263397	discarded
-0.0102767	-0.00449774	discarded
0.00227288	0.00270166	discarded
0.00351936	-0.000349829	discarded
0.0150822	-0.00028592	discarded
-0.00862605	-0.00293253	discarded
-0.0111715	0.0106253	discarded
-0.0105517	-0.00419359	discarded
-0.00515434	-0.00113987	discarded
-0.0169994	-0.00303735	discarded
-0.00385754	0.00784229	discarded
-0.0128621	-0.00148303	discarded
-0.0113809	0.00325468	discarded
-0.0279516	0.0110224	discarded
-0.0312682	0.000859612	discarded
-0.00547205	-0.00334253	discarded
-0.00832773	0.00859059	discarded
-0.00140776	0.00868795	discarded
0.0140649	0.00774134	discarded
0.0360305	0.00632247	discarded
0.0266071	-0.00215946	discarded
0.00973963	0.00200206	discarded
0.00360924	0.00173533	discarded
0.0230854	-0.00418145	discarded
0.0200125	0.00888032	discarded
0.0101577	0.00451014	discarded
-0.00866835	0.00244569	discarded
-0.00385911	0.00427261	discarded
-0.0030492	0.0064814	discarded
0.00779455	0.00979338	discarded
0.0461987	0.012927	discarded
0.0224542	0.00578323	discarded
0.0147262	0.012553	discarded
0.0303907	0.0045087	discarded
0.047098	0.00509103	discarded
0.0490536	0.00406442	discarded
-0.0507612	0.000606575	discarded
-0.0199169	-0.00319278	discarded
-0.0368357	-0.000103127	discarded
-0.0354498	-0.00953536	discarded
0.0157581	-0.00199584	discarded
0.0455923	-0.00258816	discarded
0.0317191	-0.00353371	discarded
-0.0113932	0.000276709	discarded
-0.0231106	-0.00151683	discarded
-0.0488938	0.00290878	discarded
-0.0204762	0.00321981	discarded
-0.0847341	-0.0145669	discarded
-0.0418002	-0.00753522	discarded
0.00039013	-0.00933222	discarded
0.0259827	-0.00376429	discarded
-0.0171287	-0.00391224	discarded
-0.00273544	0.00428279	discarded
-0.0166666	0.00474469	discarded
-0.00969601	-0.00856696	discarded
-0.0234949	0.00217989	discarded
-0.0311479	-2.70936e-05	discarded
-0.0377356	0.00285907	discarded
-0.0177895	-0.00277065	discarded
0.0237443	-0.00149691	discarded
0.00523466	-0.00345934	discarded
0.0161934	0.0108739	discarded
-0.0292955	0.000498595	discarded
0.0093352	-0.00229301	discarded
-0.0756566	-0.0152502	discarded
-0.0526734	-0.00274741	discarded
-0.0405489	-0.00707736	discarded
-0.0365842	-0.00519592	discarded
-0.055385	0.00240224	discarded
-0.0472539	-0.000117715	discarded
-0.0429587	0.00557623	discarded
-0.0418324	0.00379836	discarded
-0.0856572	-0.00564513	discarded
-0.0565018	0.00110262	discarded
-0.0153203	-0.00646687	discarded
-0.00231574	0.00293001	discarded
-0.0312361	-0.0060226	discarded
-0.055909	-0.0123474	discarded
-0.0751456	0.000946414	discarded
-0.051191	-0.00677956	discarded
-0.040097	-0.00969944	discarded
-0.0204075	-0.00499213	discarded
-0.0511303	-0.00161741	discarded
-0.0471551	0.000297736	discarded
-0.0361128	-0.00294784	discarded
-0.0369065	-0.000901438	discarded
-0.0398382	0.00274287	discarded
-0.0326152	-0.00635	discarded
-0.0287659	-0.00257958	discarded
-0.0383807	-0.00224232	discarded
0.0200079	-0.00227337	discarded
0.0435176	-0.00518018	discarded
-0.0281142	0.00159332	discarded
-0.0305407	-0.00790919	discarded
0.00143385	-0.00158727	discarded
0.0245418	-0.0063291	discarded
0.0639443	0.0185727	discarded
0.125409	0.0456759	discarded
0.119102	0.0390999	discarded
0.10786	0.0236968	discarded
0.0368393	0.0151946	discarded
0.0356492	0.0179099	discarded
0.0531983	0.0130447	discarded
0.0312791	0.0025361	discarded
0.0108531	0.000230097	discarded
0.00635125	-0.0072936	discarded
-0.00863263	-0.000822393	discarded
-0.00633092	-0.00345801	discarded
-0.0067257	0.00204662	discarded
-0.00780984	-0.00924145	discarded
-0.00280908	-0.000337096	discarded
-0.000934533	-0.00414153	discarded
-0.0102948	-0.0042706	discarded
-0.00365788	0.000776507	discarded
0.00716198	0.000486812	discarded
0.0326268	-0.00560392	discarded
0.0279594	0.012653	discarded
0.000739124	0.000219445	discarded
0.00446259	-0.00072337	discarded
0.00265837	0.00338106	discarded
0.00338595	0.00969067	discarded
0.00369533	0.0067664	discarded
-0.00716158	0.00211665	discarded
-0.0112263	0.0103355	discarded
-0.0171662	0.0039167	discarded
0.0345209	0.0107485	discarded
0.0437126	0.00231062	discarded
0.0481296	0.00501352	discarded
0.0521029	0.00561019	discarded
0.0186291	0.00282077	discarded
0.0125951	0.00464755	discarded
0.00209525	0.00882435	discarded
0.00781008	-0.00157764	discarded
0.00466758	-0.00191025	discarded
0.00492184	-0.00349226	discarded
0.00390456	0.000406472	discarded
0.0559412	0.00780562	discarded
0.0514681	0.00283374	discarded
0.0113467	0.0131771	discarded
-0.0109561	-0.00297866	discarded
-0.0155469	0.00937962	discarded
-0.0156079	0.000373869	discarded
-0.0253115	0.00180013	discarded
0.00550701	0.0113663	discarded
0.0391343	0.0177322	discarded
0.032791	0.010407	discarded
0.0144174	0.0114676	discarded
0.0238925	0.00613493	discarded
0.0134124	0.00413156	discarded
0.0172616	0.00307202	discarded
0.0219348	0.00178942	discarded
0.0211283	0.00897818	discarded
0.0602165	0.0145906	discarded
0.0784341	0.0102372	discarded
-0.0256798	-0.00230638	discarded
-0.0444593	-0.00363992	discarded
-0.00510887	0.00381666	discarded
-0.0345213	-0.00444074	discarded
0.0222519	-0.00681905	discarded
0.0266608	-0.00406589	discarded
0.0516914	-0.000735125	discarded
0.0100966	-0.000887453	discarded
0.0152208	0.000238998	discarded
-0.0261375	0.00386233	discarded
-0.0298638	-0.000704198	discarded
-0.017154	-0.0110154	discarded
0.00801303	-0.00193341	discarded
-0.0192605	0.000785804	discarded
-0.0287365	-0.000333065	discarded
-0.0398598	0.00338384	discarded
-0.017977	-0.00278775	discarded
-0.0260842	-0.0028235	discarded
-0.0304323	-0.00353377	discarded
-0.0497663	0.00639909	discarded
-0.0211732	-0.00586639	discarded
-0.0208856	0.00912498	discarded
-0.0687546	-0.00263542	discarded
-0.0268694	-0.00648896	discarded
-0.0328212	0.00201406	discarded
-0.0379879	-0.00120068	discarded
-0.0318097	-0.000725565	discarded
-0.0349786	-0.00584671	discarded
-0.0757739	0.0031273	discarded
-0.0659285	-0.0148244	discarded
-0.0192108	-0.00412715	discarded
-0.0401063	-0.000635363	discarded
-0.0405125	-0.0123661	discarded
-0.0631097	-0.00684718	discarded
-0.081001	-0.0036421	discarded
-0.0696653	-0.00966805	discarded
-0.0528508	-0.00554558	discarded
-0.0586922	-0.0118109	discarded
-0.0628826	-0.0059507	discarded
-0.0232424	-0.0047563	discarded
0.0148326	0.00450597	discarded
0.0117605	-0.00149683	discarded
-0.0335974	0.00576879	discarded
-0.0536064	-0.00913792	discarded
-0.0534511	0.00326555	discarded
-0.0342697	-0.000199075	discarded
-0.0680314	-0.00651131	discarded
-0.00498156	0.00224857	discarded
-0.00385946	0.000144813	discarded
-0.0821175	-0.0057718	discarded
-0.0273263	-0.00580965	discarded
-0.00753341	0.00188764	discarded
0.0843517	0.021012	discarded
0.110167	0.0326926	discarded
0.0816794	0.020146	discarded
0.0606106	0.0185833	discarded
0.0716385	0.0121565	discarded
0.0596611	0.00672848	discarded
0.0206816	-0.000365437	discarded
-0.00326119	0.00101867	discarded
-0.000104325	-0.00322208	discarded
0.00936425	0.00544183	discarded
0.00675842	-0.00332856	discarded
-0.00876762	-0.0026996	discarded
-0.00546571	-0.000532128	discarded
0.00551283	-0.00393446	discarded
0.00262968	-0.00610012	discarded
-0.00322527	-0.00410146	discarded
0.00365802	0.00501837	discarded
0.0281782	1.82331e-05	discarded
0.0407314	0.00913156	discarded
0.00522382	-0.000329735	discarded
0.0081199	-0.000214469	discarded
-0.00354783	0.00469476	discarded
0.00378606	0.00809846	discarded
0.00492108	0.00868907	discarded
-0.00401734	0.0113391	discarded
0.018674	0.00472659	discarded
0.0321873	0.00612684	discarded
0.0453265	0.00470341	discarded
0.051784	0.0115436	discarded
0.0550692	0.00462156	discarded
0.022864	0.00237308	discarded
0.0136401	0.00303565	discarded
0.0199753	0.00419865	discarded
-0.00717606	0.00266461	discarded
-0.00227657	-0.00223907	discarded
2.45044e-05	-0.00644757	discarded
0.00650258	0.00528601	discarded
0.0322145	0.000990102	discarded
0.0273864	0.00706044	discarded
-0.0080042	0.00654021	discarded
-0.00930279	0.0100638	discarded
-0.00866486	-0.00416278	discarded
0.000323748	-0.0014059	discarded
0.000611597	-0.00302618	discarded
-0.00273835	0.00266406	discarded
0.00524139	0.0104296	discarded
0.0352561	0.0155262	discarded
0.0255189	0.00158554	discarded
0.00855386	0.00260658	discarded
0.0108834	0.0122027	discarded
-0.00420385	0.0119605	discarded
0.0111291	0.000927812	discarded
0.00278486	-0.000297983	discarded
0.00604952	0.00242582	discarded
0.0303134	0.010269	discarded
0.068009	0.00848142	discarded
0.0337275	0.0107905	discarded
0.0537946	0.00646486	discarded
-0.0429524	-0.0110973	discarded
-0.0180004	-0.00672892	discarded
-0.0358536	0.00587293	discarded
-0.0193384	-0.00485553	discarded
-0.0104262	-0.000904006	discarded
-0.0173337	-0.00618148	discarded
-0.0163317	-0.00238864	discarded
-0.0101616	-0.00635882	discarded
0.0495289	0.00129047	discarded
0.018723	0.00592211	discarded
0.000502367	-0.00631335	discarded
-0.0425056	-0.0125769	discarded
-0.0471531	-0.0138732	discarded
0.00612202	-0.0110722	discarded
0.0306323	0.00346499	discarded
0.00684807	0.000138577	discarded
0.0354157	-0.00288453	discarded
0.0125342	0.0040533	discarded
0.0385394	0.00211898	discarded
-0.0285404	-0.00432134	discarded
-0.0133779	0.00451913	discarded
-0.0327324	-0.0069184	discarded
-0.0287704	0.00327487	discarded
0.00292088	-0.00285865	discarded
0.0237259	0.00763116	discarded
-0.0588094	-0.00684025	discarded
-0.0302671	-0.0057308	discarded
-0.00863378	-0.0106998	discarded
0.0105882	-0.00915236	discarded
0.012869	-0.00207659	discarded
-0.0268036	-0.00600046	discarded
-0.0157892	-0.0048866	discarded
0.026352	0.000786093	discarded
0.00854911	-0.00835772	discarded
-0.0501976	-0.00169372	discarded
-0.00174751	-0.0106124	discarded
-0.0307783	-0.00297596	discarded
-0.0300381	-0.0152592	discarded
-0.0396775	-0.0110789	discarded
-0.0246336	-0.00341709	discarded
-0.0125067	-0.00530796	discarded
-0.0150018	-0.0020309	discarded
0.0349982	-0.00603319	discarded
-0.00488901	-0.00482763	discarded
-0.0412359	-0.00354703	discarded
-0.03067	-0.00197945	discarded
-0.0157398	-0.00300876	discarded
0.00980526	-0.00811276	discarded
0.0340816	-0.00457033	discarded
0.0486405	0.00279428	discarded
0.00789998	0.00330517	discarded
-0.0453766	0.000717364	discarded
-0.0376343	-0.0076752	discarded
-0.0367487	-0.00283988	discarded
0.00106143	0.00375889	discarded
-0.0295211	0.0027017	discarded
-0.0594477	-0.00190436	discarded
-0.0088933	-0.0154813	discarded
0.000408508	0.00128039	discarded
0.130467	0.0374373	discarded
0.126697	0.0348324	discarded
0.103404	0.0402057	discarded
0.0371935	0.00597299	discarded
0.0261927	0.0035782	discarded
0.0169492	-0.00207692	discarded
0.0167618	-0.00473011	discarded
0.0186443	-0.00272791	discarded
0.013532	-0.00234534	discarded
2.73632e-05	0.00120563	discarded
-0.00830461	0.00156113	discarded
-0.0102392	-0.000343161	discarded
0.00702999	-0.00385031	discarded
0.002475	-0.00094492	discarded
0.00784231	0.00198759	discarded
0.0154185	0.00233593	discarded
0.0207667	0.00202732	discarded
0.0176428	0.00885032	discarded
0.0215113	2.54129e-05	discarded
0.00967767	-0.00183942	discarded
0.00511178	-0.0017149	discarded
-0.0001682	0.00264787	discarded
0.0260237	-0.000380846	discarded
0.0161553	0.0132263	discarded
0.0571641	0.0027344	discarded
0.0410172	-0.00219673	discarded
0.0226958	0.0128625	discarded
0.0306245	0.00591242	discarded
0.0138917	0.00391854	discarded
0.00206114	-0.00280188	discarded
0.00488932	-0.00420449	discarded
0.0111708	0.00521878	discarded
0.0373233	-0.000469637	discarded
0.0314722	0.00795253	discarded
-0.014685	0.00783616	discarded
-0.024813	0.00606441	discarded
-0.0138575	-0.00729083	discarded
-0.000968599	-0.000436856	discarded
-0.00469475	-0.0021328	discarded
0.000430765	0.00256001	discarded
0.00236894	0.00398306	discarded
0.00430691	0.0055148	discarded
0.0133622	0.00467216	discarded
0.00745145	-0.0014119	discarded
0.0202325	0.0127564	discarded
0.00135518	0.00970292	discarded
0.00515682	0.000740368	discarded
-0.0118884	0.00164499	discarded
0.00285728	0.000253179	discarded
0.0231995	0.0103661	discarded
0.0281033	0.00906801	discarded
0.0317712	-0.00138536	discarded
0.0504505	0.00136289	discarded
0.0321959	-0.00168296	discarded
0.0451636	0.00443846	discarded
0.0230428	0.0104802	discarded
0.044145	0.0119269	discarded
0.0439596	0.00748767	discarded
0.0654898	0.00457967	discarded
0.0824725	0.0234864	discarded
0.135337	0.0427955	discarded
0.076994	0.0419032	discarded
0.0873199	0.0265805	discarded
0.0194561	0.0100292	discarded
0.0511666	0.0113354	discarded
0.0369101	0.00367654	discarded
0.00393954	0.00305165	discarded
0.00411806	-4.39149e-05	discarded
-0.00139717	0.0039417	discarded
0.0258491	0.00298283	discarded
0.0308402	-0.00448112	discarded
0.0178111	-0.00268817	discarded
0.0108552	0.000692987	discarded
0.0226603	0.00057921	discarded
0.0256192	-0.00138295	discarded
0.00293529	-0.00101894	discarded
0.00120013	-0.00551401	discarded
-0.00234647	-0.00348696	discarded
0.00191128	-0.00535615	discarded
-0.0143703	-0.000839581	discarded
-0.0247249	0.00516681	discarded
-0.00101801	0.0015985	discarded
0.0133291	-0.00766039	discarded
0.00927452	-0.00604352	discarded
0.00280307	-0.00375241	discarded
8.3781e-05	0.00803404	discarded
0.0031372	-0.000666743	discarded
0.0107579	0.014033	discarded
0.0495039	0.00996963	discarded
0.0626054	0.00948708	discarded
0.0495715	0.0112784	discarded
0.0646455	0.00266668	discarded
0.041444	0.00372321	discarded
0.0288728	0.0111175	discarded
0.0180129	0.00182169	discarded
0.0113089	0.00193132	discarded
0.00517351	-0.00421594	discarded
0.002025	0.00597599	discarded
0.031739	0.00182881	discarded
0.0031668	0.00375138	discarded
-0.0191883	-0.00540421	discarded
-0.00131468	0.000736239	discarded
0.0075641	-0.00501507	discarded
0.00535785	-0.00288858	discarded
-0.00373789	0.0033499	discarded
-0.00976225	0.00690666	discarded
-0.0051254	0.00850678	discarded
0.000279859	0.0116815	discarded
0.0225226	0.017258	discarded
0.0196833	0.00149565	discarded
0.00328042	0.00314756	discarded
-0.0199305	0.00250115	discarded
-0.00251326	0.00513675	discarded
0.00873266	0.00163679	discarded
0.0104731	0.00911538	discarded
0.0101789	0.000243727	discarded
0.00132016	0.00456089	discarded
0.0184478	0.00527972	discarded
0.0158184	-2.28059e-05	discarded
0.0129998	0.00717905	discarded
-0.00718487	0.0172583	discarded
-0.00490431	0.0120568	discarded
-0.0211706	0.00237115	discarded
0.0783087	0.0229418	discarded
0.0816253	0.0422357	discarded
0.100363	0.0316526	discarded
0.0733769	0.0279358	discarded
0.0243183	0.0116297	discarded
0.00971136	0.0130942	discarded
0.010678	0.00455141	discarded
0.0190766	0.000217416	discarded
0.0107994	0.00279256	discarded
-0.0047839	-0.00250492	discarded
0.0230811	-0.00621871	discarded
0.0170895	-0.00183818	discarded
0.00304804	0.000897792	discarded
0.0220869	-0.003484	discarded
0.0315645	-0.00327173	discarded
0.00648851	0.00175645	discarded
-0.00948304	-0.00652534	discarded
-0.00823283	-0.00231141	discarded
-0.00328264	-0.00524801	discarded
-0.00874362	0.00118909	discarded
-0.0304424	-0.000628009	discarded
-0.0151463	-0.00449595	discarded
-0.0211769	-0.00634008	discarded
-0.00389586	-0.00736106	discarded
-0.00123225	-0.00723671	discarded
0.00264844	0.0130709	discarded
0.0126433	0.00425047	discarded
-0.000462397	0.00533906	discarded
0.0165744	0.00657969	discarded
-0.00979926	0.00707379	discarded
-0.0187985	0.00942699	discarded
-0.00965798	-0.00071545	discarded
0.0147024	0.000466777	discarded
0.0442805	0.00688413	discarded
0.0205301	0.00476996	discarded
0.0196224	-0.000600397	discarded
0.0220382	0.00481658	discarded
0.0295449	-0.00215213	discarded
0.0145539	-0.000505031	discarded
0.00297166	0.00220075	discarded
-0.0118106	-0.0037647	discarded
0.00732305	0.00359978	discarded
0.0498325	0.00321161	discarded
0.0270954	0.000334434	discarded
0.00566646	-0.000210929	discarded
-0.00446224	0.000752871	discarded
-0.00660862	0.000436376	discarded
-0.0107078	-0.00629302	discarded
[truncated: 2,681 more rows]

## Sheet: Sup Fig 4b
MT_EV data-data	MT_EV model-data	V4_EV data-data	V4_EV model-data
98.6599	96.6115	98.3756	94.5757
81.6798	53.6571	98.4778	97.3711
90.0616	91.6326	90.7008	90.0213
91.3544	73.309	93.1566	93.7557
91.9928	85.2238	99.1107	96.8668
94.4269	92.979	98.5692	97.5383
86.879	68.2053	96.8291	96.2327
64.0927	20.405	95.3721	94.4068
72.5745	45.0153	99.0238	98.4132
88.0029	82.7909	98.2172	97.2795
92.6057	83.8657	99.2423	96.9636
88.9449	80.0624	99.0887	98.1817
89.6059	71.6985	92.2796	94.4634
82.7818	53.9661	92.9093	88.1469
95.2649	94.756	97.0803	94.3789
90.1467	79.0815	97.0391	95.6777
78.2301	62.3254	80.7045	54.107
91.6303	83.9423	63.0056	37.8686
92.525	91.0279	62.7104	30.5944
92.3599	85.7445	89.6844	68.0938
93.4891	89.5085	66.5311	41.5369
91.4397	82.5939	64.5036	66.3581
98.9797	98.1198	98.1456	97.7495
97.3659	97.1028	97.6529	97.5248
91.4935	80.7865	77.7188	70.7408
88.2496	76.3897	84.6894	80.665
89.5931	74.7459	79.7424	38.8275
85.2561	80.5279	75.6175	76.6072
83.3641	40.4374	86.6108	79.7102
90.0031	81.2836	76.7862	63.2785
64.549	38.5217	91.8872	91.9671
43.2962	48.6793	93.2762	91.4163
57.7573	59.3075	74.5146	73.0913
77.2172	20.2252	86.3818	79.6539
59.3373	66.3751	96.9046	92.6167
83.5252	73.4479	97.279	94.3846
70.93	50.0402	97.5442	97.8679
96.6466	95.379	87.4517	88.3039
90.5842	88.6692	87.5047	80.2932
97.8657	97.3839	81.0258	74.3586
97.9968	97.9868	92.6578	83.6424
75.2237	66.73	96.3063	93.4104
95.8717	96.7909	65.6139	49.125
87.9916	86.6482	94.1065	89.4184
95.4777	95.6321	88.3331	74.4295
98.2911	98.3958	96.637	90.5929
92.5079	71.9532	85.2954	85.3884
94.9945	91.6866	94.5243	92.7206
96.0918	96.4394	77.1381	45.7016
97.9879	98.1231	70.5029	70.4593
95.2022	92.2763	82.9574	73.8286
96.2247	96.9021	69.8736	53.5739
98.2655	98.499	97.421	96.3305
85.1918	85.4534	55.1477	18.2262
45.8989	38.1526	74.4038	18.5613
73.6957	62.9854	84.6092	80.1686
90.14	87.4684	99.0313	98.9184
73.9446	41.1003	74.811	87.0276
83.4576	82.729	92.6568	83.5851
62.2336	20.3178	82.2132	86.7204
85.3342	62.9048	70.2923	57.4428
90.2167	85.1449	94.4391	94.5781
87.7632	82.0598	97.826	97.3414
93.9765	86.6572	81.9135	52.6753
86.6898	87.7351	98.1774	98.3718
87.4471	84.2641	84.5301	59.9342
80.5915	62.6069	76.7323	32.1573
96.6058	97.7318	87.9891	81.473
68.1692	60.1607	97.535	96.9813
94.9908	91.3639	95.7489	96.4006
84.5774	78.6569	89.0194	91.9115
96.932	96.6079	95.6766	95.8594
98.6021	98.1469	93.3846	94.9065
96.5512	95.573	90.5308	90.41
95.5926	93.7926	95.7845	96.3939
97.4379	96.8881	92.4451	86.523
67.9063	42.1581	96.8685	97.336
97.6653	97.3286	88.4586	74.8504
97.4149	97.343	97.5825	96.5402
91.6092	90.6214	65.4635	58.7567
98.7876	97.379	72.2042	61.167
91.6427	87.9967	76.1301	57.8318
67.7803	6.70936	72.7608	37.9206
96.9293	95.4974	48.4158	44.8814
40.9403	24.1455	74.6935	65.7443
90.26	91.0524	91.287	85.8469
67.0005	58.9925	98.6334	97.7296
84.2119	82.2791	96.7554	96.145
67.9767	59.4913	68.2419	25.5447
81.2026	47.4853	79.1975	56.608
92.9707	89.6702	97.2114	94.688
85.6707	82.7596	93.0464	93.5905
91.1387	87.7685	95.2476	95.1583
92.628	82.5391	75.5207	76.8085
93.2968	91.958	95.6338	96.9485
85.7714	82.6854	97.9921	98.1159
95.6796	96.5785	92.979	94.3885
97.8106	96.0396	99.0055	98.4853
97.5522	97.3673	98.0862	97.3392
96.8682	96.3516	88.9421	86.8848
99.0972	98.425	96.5191	95.0212
98.6959	97.9734	98.8341	97.7147
99.0872	98.1104	98.687	98.2114
97.2744	97.4728	98.6071	97.8051
98.9696	99.2804	98.1038	97.4513
91.6849	88.9112	40.8955	27.4626
75.3667	81.0682	81.5553	70.855
95.0539	96.4659	72.4783	61.6176
85.2921	70.9308	93.3877	93.7677
99.5549	99.4537	81.3283	71.5923
90.3358	86.9887	85.0595	75.0252
87.821	91.8723	94.7436	92.0922
63.2128	57.2603	95.7233	95.395
96.6607	96.2742	88.9511	79.8046
90.6685	93.2534	93.2391	91.7387
70.3217	76.9259	85.3294	83.09
79.1607	73.2741	88.5418	85.7126
76.7633	71.992	80.2132	80.3983
92.2101	92.8744	62.5996	59.2355
88.0057	89.3353	93.0843	91.1307
98.1217	96.8593	81.3367	73.1552
93.3383	92.6728	76.8627	72.2443
83.6349	79.6321	93.6361	88.4497
99.0272	98.6514	94.6682	94.9268
87.6307	81.9886	93.6788	88.1606
83.7007	68.4911	86.1682	78.1927
94.069	89.3751	87.4266	85.2237
89.7946	84.2167	83.4096	80.6637
96.0948	96.1004	92.8171	82.9616
87.9104	87.962	93.6722	93.0386
89.7343	84.5332	87.8669	90.1037
60.9853	34.0128	91.7505	91.6308
93.4276	88.8069	86.8065	87.0598
66.429	66.5419	95.4143	95.923
74.818	51.1749	98.4825	98.2312
86.1025	81.0657	96.4693	96.4934
82.4259	79.7348	98.3127	98.1582
87.6096	83.4448	98.8472	98.6933
66.5984	56.8126	93.8823	85.6952
75.9452	68.4226	56.093	29.2821
88.1013	86.3496	88.2542	90.731
81.9597	71.1837	61.8593	28.0434
99.0696	98.5279	92.3117	90.3376
98.9852	98.9695	89.2285	84.8202
96.8894	96.7145	86.9826	77.2507
46.4188	41.9019	90.9329	86.6851
99.2364	98.881	98.134	97.4051
84.9222	80.3653	93.6015	91.1293
97.5809	97.1587	98.5217	98.0881
75.08	60.3432	98.3473	98.3312
90.1632	92.0805	98.3175	98.0328
83.7014	68.5401	95.6956	95.8524
81.7386	89.3362	95.4958	95.1085
85.9741	84.43	92.4558	93.0959
97.7196	94.0056	91.7586	93.3505
58.3864	64.9087	98.9683	98.4265
99.1048	99.3086	98.7409	97.771
97.9618	97.8934	84.4605	75.5477
98.5062	98.445	96.4027	97.11
87.4756	87.4029	77.3254	73.7724
92.1371	81.7967	91.1005	84.9869
86.4178	81.0443	94.0284	94.9174
84.5813	87.9732	95.5721	92.2009
97.6268	96.5473	92.9335	91.1091
67.7784	68.8196	85.2894	82.801
85.898	84.7697	81.6307	74.193
86.4998	88.0113	80.4179	76.0287
86.1913	76.0687	94.0993	94.4512
76.8275	45.9182	96.4954	94.1433
68.7374	68.4475	95.2725	95.7136
54.3996	53.5457	88.406	80.2793
56.7286	51.1713	90.1468	77.4471
74.9433	37.9223	88.3238	84.2064
78.3221	72.1936	81.2158	79.2128
92.3041	93.3791	56.4625	39.1704
77.6993	70.9122	71.8828	79.9791
73.0043	70.3838	99.1132	98.8498
94.2393	92.3854	96.2096	96.1686
92.3996	93.3637	98.4634	98.0222
68.6875	38.6968	96.6902	96.1666
46.0313	46.4917	43.9776	13.5679
54.4261	51.8745	51.3033	64.4668
74.9163	63.2765	85.794	85.894
79.8445	67.2366	89.2439	89.9326
73.6831	76.117	36.4172	56.6519
66.6829	55.7942	91.4241	52.2453
69.1264	67.6117	85.1956	85.342
73.0818	64.8419	57.9169	43.6749
73.3006	67.0189	58.4296	51.5735
76.8322	63.8576	83.161	77.3996
65.5491	70.5922	50.9264	63.8664
67.7699	48.3653	92.0918	90.216
94.0454	91.7513	73.5833	67.7772
92.9617	89.5242	77.4522	66.6301
85.5436	87.8024	90.703	89.1454
55.7184	32.6378	84.2561	78.823
77.4194	5.39781	79.2058	38.7841
90.9413	90.8375	85.3726	59.5175
63.3415	64.1883	90.9465	82.5313
94.6298	93.2146	94.0747	92.9114
80.4835	69.3027	83.5496	71.3832
90.6308	93.7983	52.4851	44.7286
96.3146	96.146	69.0113	59.24
96.7973	96.1587	88.0189	89.1809
79.8208	79.4462	95.5078	94.9265
85.3378	81.7945	92.2253	93.8378
76.1216	66.4387	92.1004	82.3508
89.3702	91.9565	91.3277	93.027
94.6198	95.7249	85.198	86.2799
95.3441	95.9654	31.9139	9.18302
94.0152	93.6042	66.0203	59.6569
94.7097	95.0771	88.4737	90.7381
90.8901	93.3609	77.6915	78.7054
89.2686	91.0131	52.6752	21.6278
94.6744	94.3958	37.0226	51.1853
94.551	96.3237	89.7302	87.0768
95.7728	93.9791	86.3546	87.361
94.7797	93.4985	91.875	92.4552
78.4494	77.2015	86.2976	81.2743
88.0082	83.756	89.396	90.6887
90.6139	88.3458	95.0711	92.515
93.3795	91.6066	94.6039	93.3684
84.1187	78.7696	65.2289	66.0159
92.9651	92.2409	53.3168	66.2244
93.2174	95.9082	61.8899	46.0632
92.2372	91.8431	80.9926	72.5943
67.7239	71.0853	77.0029	28.414
87.6968	82.1082	89.9493	76.1001
79.1101	79.2317	78.1624	80.9468
86.8436	84.0702	74.7198	67.4785
93.2917	93.3428	97.7225	97.3405
95.9601	94.2823	98.0663	97.7591
92.302	89.8105	97.1544	96.6114
93.7598	95.708	97.7887	96.5021
90.0957	89.3307	95.9642	96.4159
92.5078	94.999	95.7363	95.9706
90.6144	89.6017	90.4663	87.4286
90.5167	91.7561	94.6654	94.0562
86.3334	87.6698	75.5151	73.9962
90.4054	91.2817	92.5347	91.5722
76.8108	73.9741	65.0964	60.4316
88.6596	88.4819	86.5307	81.2227
77.7891	70.2476	90.2142	86.0478
84.4392	85.6222	92.59	93.6852
83.8663	74.46	95.9343	96.5633
89.7424	92.3055	97.4234	96.8491
87.8155	87.7099	98.5949	98.8857
91.0051	91.8526	98.915	98.838
69.8338	61.4682	78.6121	78.9082
72.833	75.5082	90.2227	86.9375
90.9075	89.3022	69.9812	61.4158
92.1907	92.5596	87.4951	83.4283
68.8855	38.2447	79.7348	74.0974
79.7322	73.6339	88.233	84.3804
71.5065	48.1469	86.7502	85.0593
53.124	46.4196	93.8259	90.8118
81.2348	69.8457	88.6799	68.1626
90.6428	68.186	94.3032	81.2047
80.9143	68.6012	74.1688	59.7597
90.8785	79.5321	52.4694	36.8357
78.5552	57.8922	59.7548	62.3439
84.0802	72.6141	72.9667	60.6478
80.3375	73.5378	78.1518	74.5594
89.1363	87.7429	92.1709	85.0459
53.2856	53.0933	94.9796	93.4898
69.5863	80.8558	96.4975	96.6409
33.6243	5.92532	98.0021	98.3855
70.3388	46.8837	91.1057	91.5283
37.0904	18.1212	97.781	97.5779
71.687	62.1823	98.4748	98.8995
90.6656	81.4896	94.3328	91.1644
95.104	93.2591	12.6863	45.6095
85.6826	69.9862	83.2575	58.9677
87.2176	82.5214	43.0247	16.5672
72.8743	72.8044	67.693	63.2025
80.4592	84.0464	88.7917	85.8076
69.9269	65.2324	89.0266	84.6912
78.4553	58.2118	83.7075	73.1013
65.8789	46.3536	93.0465	92.4153
74.7644	71.831	87.5465	91.5157
67.0551	76.2062	83.4779	76.6451
79.0087	77.0145	97.2247	95.5786
80.8121	70.9389	97.4128	98.463
86.623	88.5674	82.9504	83.2745
87.1881	86.1793	94.0287	92.0358
89.4271	85.3539	98.4521	98.1257
79.9872	78.2891	40.3439	47.2179
90.0637	88.117	63.4543	67.3515
90.5564	93.1904	81.9959	80.5879
92.9434	91.6133	54.098	13.0258
54.9601	35.235	26.9428	8.05426
56.9419	58.2371
78.5534	67.5663
87.0745	80.8438
93.7126	92.6573
95.5046	95.0863
95.3535	96.124
94.9421	93.797
96.3928	94.2856
89.4498	91.814
93.8841	93.9163
87.1706	83.6283
96.1604	94.9023
71.3766	37.3209
89.1724	87.1862
82.262	86.9728
88.244	87.3315
72.2943	78.8488
88.7694	89.7881
80.2631	85.3907
86.1873	84.1066
87.1752	87.407
88.551	87.4753
87.0118	85.5938
83.7059	76.2915
87.9598	87.1989
88.0727	89.7678
94.3378	88.7512
88.7489	88.0041
89.076	92.5545
93.0856	91.024
77.3863	75.8063
78.3261	80.841
83.186	78.4427
87.4684	90.052
80.0321	87.1417
93.0882	92.903
91.3658	91.6475
91.2882	94.0946
84.9919	84.6792
93.259	92.2301
91.5532	87.8211

## Sheet: Sup Fig 4c
MT_CC data-data	MT_CC model-data	V4_CC data-data	V4_CC model-data
0.669746	0.555114	0.795553	0.696337
0.419835	0.175177	0.784093	0.676898
0.5232	0.416419	0.596793	0.463402
0.477772	0.273128	0.504103	0.393895
0.514018	0.423365	0.634393	0.545173
0.423862	0.270173	0.672631	0.602586
0.395133	0.242606	0.582672	0.436868
0.392245	0.201929	0.588482	0.475811
0.421678	0.157011	0.624752	0.548409
0.506474	0.293176	0.64817	0.604067
0.643954	0.380661	0.700814	0.565653
0.630294	0.405407	0.673015	0.672476
0.736325	0.530334	0.508391	0.312649
0.394846	0.180722	0.465596	0.261669
0.650435	0.527678	0.706601	0.538894
0.622734	0.334983	0.710008	0.579144
0.538621	0.352614	0.329111	0.16999
0.712876	0.651266	0.291068	0.154333
0.821149	0.694465	0.323687	0.157352
0.657731	0.368218	0.265539	0.21202
0.718603	0.571983	0.511577	0.209987
0.686278	0.329693	0.391446	0.110644
0.885391	0.494598	0.727602	0.577978
0.565297	0.467264	0.613278	0.53548
0.724481	0.33644	0.462493	0.332913
0.464648	0.330018	0.479369	0.280092
0.582012	0.424504	0.363312	0.159268
0.526644	0.292633	0.567138	0.374124
0.437747	0.315635	0.541553	0.351542
0.683375	0.526002	0.459799	0.15562
0.35301	0.129285	0.682957	0.503627
0.271169	0.17181	0.597089	0.438123
0.364815	0.189954	0.387895	0.2156
0.385996	0.207205	0.603086	0.404061
0.325783	0.134555	0.776831	0.568116
0.356374	0.167249	0.74208	0.599537
0.433894	0.247715	0.82178	0.64678
0.701998	0.637718	0.485856	0.35949
0.510624	0.383094	0.512992	0.419603
0.675378	0.528256	0.452427	0.30983
0.583757	0.565487	0.401514	0.178303
0.422076	0.182761	0.531159	0.418532
0.589125	0.543089	0.468933	0.146087
0.629496	0.431632	0.753422	0.541969
0.478752	0.395925	0.642619	0.456669
0.719578	0.480927	0.836332	0.68407
0.491392	0.300398	0.626295	0.435515
0.522056	0.36535	0.74442	0.597178
0.59829	0.492007	0.52697	0.436101
0.507957	0.443708	0.419786	0.233987
0.568076	0.467365	0.360323	0.134235
0.373643	0.301516	0.415457	0.215442
0.553911	0.314248	0.496582	0.307022
0.377394	0.166489	0.392847	0.162737
0.472238	0.332842	0.395139	0.207263
0.461836	0.172406	0.461494	0.331247
0.4082	0.26515	0.756613	0.617573
0.464008	0.159114	0.340643	0.224003
0.466541	0.340091	0.49697	0.331428
0.317436	0.123604	0.270303	0.158945
0.471766	0.33005	0.335483	0.135236
0.485317	0.316142	0.515135	0.370688
0.4567	0.352341	0.566645	0.425329
0.44915	0.312033	0.402317	0.156623
0.494709	0.322344	0.618704	0.471753
0.398968	0.204186	0.401548	0.156197
0.349307	0.214729	0.390558	0.201441
0.59281	0.519319	0.501268	0.267982
0.380075	0.205187	0.636508	0.545497
0.594511	0.528946	0.527376	0.421649
0.419428	0.211305	0.389655	0.251302
0.607612	0.541641	0.491416	0.340535
0.683678	0.601118	0.537376	0.396674
0.524172	0.433985	0.54581	0.427799
0.493056	0.340799	0.639442	0.521779
0.48226	0.369031	0.517992	0.106595
0.43029	0.203527	0.639276	0.483755
0.665949	0.576518	0.434546	0.240716
0.660874	0.664381	0.686371	0.51239
0.468587	0.257284	0.335036	0.0920945
0.75729	0.665354	0.569845	0.246215
0.417669	0.276456	0.459537	0.238702
0.305566	0.110436	0.26291	0.0806307
0.554787	0.439504	0.383027	0.208412
0.310532	0.157807	0.272721	0.0817956
0.432104	0.249314	0.38785	0.251448
0.329512	0.163577	0.597999	0.534478
0.353709	0.195852	0.621149	0.459085
0.328043	0.125208	0.380615	0.177648
0.315302	0.142579	0.334253	0.185214
0.423652	0.300834	0.575925	0.455121
0.578262	0.273431	0.459664	0.285988
0.495411	0.303481	0.5592	0.44612
0.544473	0.303365	0.440603	0.260383
0.515591	0.300762	0.476972	0.395579
0.341528	0.236473	0.652218	0.494197
0.506852	0.435328	0.635093	0.500573
0.717335	0.478136	0.619395	0.529689
0.701442	0.602205	0.698965	0.618149
0.697509	0.577941	0.52388	0.343272
0.654251	0.535592	0.595586	0.520705
0.593852	0.458443	0.766372	0.647539
0.704456	0.552025	0.767035	0.685993
0.523803	0.401967	0.785925	0.660868
0.579044	0.489275	0.689785	0.565996
0.421273	0.288004	0.4216	0.168892
0.375693	0.187762	0.40963	0.221767
0.530443	0.445718	0.290771	0.174777
0.354159	0.195633	0.476773	0.339301
0.624902	0.549393	0.370753	0.238669
0.335693	0.174301	0.430427	0.233594
0.329416	0.186335	0.416602	0.316596
0.316304	0.167989	0.614415	0.521941
0.406458	0.371542	0.445515	0.315901
0.359275	0.228966	0.482213	0.360688
0.315294	0.111631	0.51438	0.341844
0.288134	0.129462	0.494462	0.331873
0.334535	0.145318	0.440272	0.303368
0.338478	0.207426	0.300249	0.110079
0.327517	0.184708	0.522255	0.390054
0.659215	0.65049	0.39446	0.217503
0.384116	0.11854	0.396495	0.227459
0.319101	0.191012	0.525504	0.31349
0.54662	0.47309	0.513344	0.454373
0.38824	0.159119	0.360283	0.320693
0.344868	0.213689	0.399405	0.246106
0.423193	0.261118	0.478733	0.374666
0.289435	0.162178	0.346814	0.215071
0.402268	0.319736	0.449951	0.304437
0.303905	0.159931	0.439225	0.366167
0.322039	0.215831	0.557867	0.362814
0.271156	0.14855	0.409258	0.268574
0.362485	0.2612	0.432175	0.31968
0.287845	0.112188	0.613721	0.521212
0.353096	0.201462	0.654977	0.603224
0.373236	0.205017	0.515776	0.457604
0.243122	0.116389	0.561213	0.455536
0.330569	0.135465	0.64134	0.581102
0.296569	0.162005	0.419156	0.227662
0.328821	0.10517	0.35583	0.163519
0.270071	0.162054	0.434752	0.345572
0.353133	0.145	0.360533	0.129478
0.617277	0.515887	0.544584	0.399841
0.552015	0.468334	0.399334	0.25162
0.494038	0.400096	0.439716	0.262862
0.302123	0.115669	0.34394	0.241679
0.537334	0.433795	0.542998	0.40622
0.300127	0.10994	0.441546	0.343319
0.503749	0.224418	0.705215	0.593085
0.359117	0.111577	0.718179	0.637448
0.383155	0.224556	0.564676	0.472051
0.355864	0.190764	0.521337	0.423816
0.337542	0.190126	0.500931	0.413651
0.322991	0.134066	0.546768	0.408812
0.641211	0.525478	0.499447	0.328049
0.332689	0.140973	0.797005	0.740641
0.550201	0.465107	0.663549	0.5508
0.443328	0.343869	0.448406	0.295319
0.525873	0.41127	0.5549	0.485652
0.349339	0.206824	0.378373	0.21096
0.451428	0.366616	0.48003	0.219801
0.42868	0.239054	0.494124	0.380888
0.436597	0.312689	0.514865	0.403809
0.613591	0.531776	0.622357	0.455012
0.274595	0.129022	0.412005	0.228082
0.434299	0.149862	0.440594	0.192631
0.31423	0.16948	0.421587	0.222391
0.32367	0.155261	0.515184	0.458455
0.497252	0.316154	0.516012	0.454788
0.353158	0.136596	0.575044	0.472882
0.271258	0.12834	0.453206	0.345469
0.257992	0.113232	0.554138	0.378723
0.390657	0.190864	0.439346	0.280316
0.325737	0.158751	0.502031	0.312159
0.357562	0.199227	0.359009	0.153807
0.353719	0.178673	0.320709	0.158274
0.405916	0.192822	0.727567	0.576798
0.641983	0.428652	0.63842	0.527489
0.553738	0.458598	0.607534	0.51312
0.412326	0.231041	0.484668	0.428426
0.313148	0.158377	0.392915	0.158811
0.357804	0.212491	0.353807	0.194287
0.331402	0.178466	0.346319	0.15688
0.347699	0.187102	0.445918	0.361111
0.350238	0.244888	0.289737	0.133982
0.38613	0.184731	0.493324	0.0347422
0.302221	0.196679	0.3873	0.28696
0.365027	0.209571	0.346889	0.156179
0.294649	0.137213	0.298965	0.124453
0.473661	0.184545	0.365099	0.234001
0.344763	0.278748	0.396796	0.249638
0.293537	0.127876	0.505687	0.444689
0.590136	0.448869	0.398823	0.235261
0.541657	0.396484	0.413789	0.413895
0.337595	0.246024	0.498596	0.483692
0.42232	0.237091	0.396577	0.231572
0.401817	0.181862	0.404492	0.27925
0.452069	0.229975	0.48002	0.245737
0.278583	0.156438	0.455754	0.285482
0.550764	0.402925	0.595662	0.503586
0.426446	0.296095	0.383722	0.138759
0.394311	0.301714	0.471849	0.193505
0.673669	0.541261	0.342828	0.158148
0.63342	0.552612	0.340708	0.229844
0.400813	0.239492	0.516026	0.419592
0.437186	0.137682	0.428362	0.362169
0.424343	0.233457	0.456649	0.264515
0.429547	0.309285	0.329513	0.140233
0.50139	0.414318	0.332255	0.188016
0.572209	0.475625	0.29237	0.184067
0.580576	0.517844	0.414057	0.223353
0.622963	0.560512	0.392376	0.356092
0.510556	0.366789	0.251816	0.117083
0.520868	0.300933	0.369479	0.113956
0.597466	0.504006	0.316877	0.130672
0.62437	0.536614	0.392473	0.210764
0.516222	0.441536	0.334624	0.215259
0.552793	0.493496	0.455968	0.326242
0.469789	0.239705	0.390141	0.158965
0.460083	0.328749	0.475744	0.412048
0.377363	0.270293	0.471057	0.408879
0.509366	0.434873	0.362274	0.202218
0.364522	0.176754	0.339287	0.147028
0.407375	0.252358	0.309643	0.0916902
0.473756	0.35124	0.311535	0.15011
0.4737	0.324249	0.375818	0.235055
0.325636	0.197709	0.405726	0.234451
0.34519	0.180435	0.409725	0.253994
0.304861	0.203704	0.287746	0.126459
0.455049	0.259996	0.291031	0.116686
0.564377	0.399717	0.712076	0.671663
0.565352	0.487219	0.816582	0.744142
0.392086	0.310849	0.73087	0.672992
0.468092	0.344309	0.773108	0.716686
0.396664	0.251207	0.619758	0.557185
0.453245	0.353665	0.623616	0.49749
0.520036	0.360118	0.398969	0.147281
0.48786	0.398442	0.459797	0.354853
0.352019	0.295477	0.362772	0.179118
0.439445	0.290998	0.466981	0.313248
0.361645	0.121245	0.309788	0.224196
0.376255	0.215036	0.454147	0.364874
0.282306	0.113352	0.488868	0.406292
0.380655	0.152221	0.559752	0.481538
0.339205	0.22349	0.539936	0.41877
0.393727	0.310364	0.72578	0.658283
0.431959	0.180673	0.724651	0.705938
0.374841	0.14755	0.722784	0.70235
0.317455	0.184463	0.364808	0.231309
0.408904	0.198815	0.465855	0.36365
0.45756	0.431553	0.335392	0.204088
0.555012	0.420439	0.412819	0.309509
0.331814	0.121038	0.320464	0.169123
0.370324	0.209086	0.36393	0.23746
0.320853	0.186979	0.398373	0.303466
0.398666	0.162653	0.516506	0.449703
0.377033	0.213483	0.33371	0.237818
0.541809	0.366575	0.525947	0.359093
0.397254	0.244191	0.280134	0.202237
0.476584	0.306831	0.349285	0.176224
0.396259	0.178512	0.303658	0.222221
0.364709	0.189184	0.283262	0.145707
0.307991	0.229235	0.376274	0.195301
0.472306	0.316071	0.398408	0.340573
0.327201	0.15247	0.527204	0.445366
0.361533	0.117389	0.660933	0.558975
0.308805	0.140194	0.704526	0.615794
0.393251	0.167937	0.51161	0.377497
0.356459	0.141949	0.604082	0.563731
0.317447	0.171768	0.752526	0.68648
0.49119	0.355166	0.465664	0.411843
0.578502	0.496579	0.319788	0.0496793
0.377925	0.265129	0.357983	0.178325
0.398682	0.312063	0.264785	0.10004
0.289101	0.182494	0.22844	0.163869
0.319885	0.203367	0.442961	0.190995
0.44734	0.294664	0.375448	0.17636
0.391806	0.26233	0.333619	0.254112
0.288214	0.212648	0.392246	0.288188
0.333194	0.137251	0.431325	0.274543
0.271969	0.169996	0.370466	0.230711
0.377894	0.23955	0.678044	0.594837
0.394332	0.256066	0.628688	0.546113
0.483685	0.361043	0.370531	0.241126
0.417565	0.254719	0.490316	0.458811
0.488289	0.327338	0.709766	0.628193
0.343581	0.299924	0.379765	0.176592
0.486674	0.345509	0.28905	0.217343
0.478164	0.433983	0.397101	0.17848
0.518116	0.366369	0.279501	0.110226
0.287692	0.22109	0.345089	0.130885
0.290833	0.224766
0.435262	0.277046
0.525377	0.36034
0.540705	0.40588
0.540539	0.50438
0.564772	0.526997
0.553971	0.535793
0.626815	0.57277
0.507186	0.465006
0.433956	0.436628
0.383033	0.296064
0.541126	0.466389
0.209513	0.105795
0.450499	0.340021
0.334054	0.243305
0.454201	0.370172
0.235154	0.120643
0.385427	0.222707
0.381511	0.244886
0.364102	0.227879
0.497061	0.386172
0.525785	0.376234
0.529699	0.392803
0.454669	0.328131
0.448577	0.390967
0.382464	0.265888
0.619806	0.461649
0.549962	0.456368
0.474349	0.279748
0.479949	0.3541
0.472292	0.285388
0.426482	0.259642
0.395502	0.259157
0.358509	0.262896
0.368043	0.153394
0.470743	0.276127
0.341273	0.210914
0.486185	0.271878
0.321378	0.169093
0.438462	0.335024
0.363161	0.204176

[truncated: 5 more sheets: Sup Fig 4e, Sup Fig 5a, Sup Fig 6b, Sup Fig 7c, Sup Fig 9a]
